# Supplementary material for: (E)-2-(2-Furylmethyl­idene)-2,3-dihydro-1H-pyrrolizin-1-one
Source: Acta Crystallogr Sect E Struct Rep Online. 2010 Jun 5;66(Pt 7):o1578. doi: 10.1107/S1600536810017939 (PMC3006878; doi:10.1107/S1600536810017939)
Supplement: Supplementary file 2 [file e-66-o1578-Isup2.hkl]

# 
# h,k,l, Fc-squared, Fo-squared, sigma(Fo-squared) and status flag 
# 
data_I
_shelx_title '  _m100419e' 
_shelx_refln_list_code          4 
_shelx_F_calc_maximum      119.65 
_exptl_crystal_F_000       416.00 
_reflns_d_resolution_high  0.7601 
 
loop_ 
 _symmetry_equiv_pos_as_xyz 
 'x, y, z' 
 '-x, y+1/2, -z+1/2' 
 '-x, -y, -z' 
 'x, -y-1/2, z-1/2' 
 
_cell_length_a    11.8170 
_cell_length_b     6.1242 
_cell_length_c    14.4320 
_cell_angle_alpha  90.000 
_cell_angle_beta  113.157 
_cell_angle_gamma  90.000 
 
_shelx_F_squared_multiplier     1.000 
 
loop_ 
 _refln_index_h 
 _refln_index_k 
 _refln_index_l 
 _refln_F_squared_calc 
 _refln_F_squared_meas 
 _refln_F_squared_sigma 
 _refln_observed_status 
   1   0   0     1210.90     1054.64      4.45 o 
   3   0   0      394.83      394.20      4.51 o 
   4   0   0      168.93      142.88      1.52 o 
   5   0   0       12.03       26.31      2.34 o 
   6   0   0       21.91       20.51      2.20 o 
   7   0   0      433.00      493.40     13.84 o 
   8   0   0      506.47      502.35     13.95 o 
   9   0   0      653.03      665.61     10.02 o 
  10   0   0      349.73      328.92      6.70 o 
  11   0   0      150.82      172.28      6.56 o 
  12   0   0      201.26      222.30      7.12 o 
  13   0   0      118.83      124.47      5.11 o 
  14   0   0        0.89        2.61      2.27 o 
   1   1   0     1235.21     1121.71      5.23 o 
   2   1   0        1.99        1.89      0.20 o 
   3   1   0       39.62       29.26      0.48 o 
   4   1   0     1283.75     1234.57      7.90 o 
   5   1   0       36.14       29.80      0.86 o 
   6   1   0       28.89       32.50      0.98 o 
   7   1   0        0.50        0.74      0.28 o 
   8   1   0      273.18      260.97      5.80 o 
   9   1   0      199.20      180.02      5.63 o 
  10   1   0      388.04      370.30      7.15 o 
  11   1   0        0.91        2.49      1.34 o 
  12   1   0        0.31        1.07      1.24 o 
  13   1   0        0.34        0.76      1.30 o 
  14   1   0        3.28        4.12      2.22 o 
   0   2   0      385.67      390.59      4.22 o 
   1   2   0       40.17       47.98      0.68 o 
   2   2   0      101.79      100.35      0.83 o 
   3   2   0     1842.59     1828.42     14.12 o 
   4   2   0      288.91      305.44      8.79 o 
   5   2   0      219.02      227.96      1.89 o 
   6   2   0       48.21       46.42      1.48 o 
   7   2   0       63.19       63.67      1.43 o 
   8   2   0       29.36       22.00      1.53 o 
   9   2   0      468.43      453.55      5.55 o 
  10   2   0       85.82       88.82      2.92 o 
  11   2   0       22.28       24.57      7.95 o 
  12   2   0       53.35       61.70      3.60 o 
  13   2   0       20.13       32.07      3.37 o 
   1   3   0      112.82      127.65      1.44 o 
   2   3   0        7.41        5.02      0.52 o 
   3   3   0       64.65       72.74      1.87 o 
   4   3   0       13.07       14.87      2.06 o 
   5   3   0       78.18       66.24      2.91 o 
   6   3   0      188.85      201.90      5.03 o 
   7   3   0      321.23      343.04      7.16 o 
   8   3   0       13.16       17.83      2.81 o 
   9   3   0        2.50        2.78      0.87 o 
  10   3   0        7.18        5.56      2.58 o 
  11   3   0        1.96        4.14      1.77 o 
  12   3   0       23.20       22.84      4.21 o 
  13   3   0       21.45       23.38      3.29 o 
   0   4   0       49.81       59.27      3.06 o 
   1   4   0       66.18       60.04      1.77 o 
   2   4   0       25.21       27.26      1.00 o 
   3   4   0       67.21       72.01      1.35 o 
   4   4   0       91.79       91.75      1.87 o 
   5   4   0      386.63      371.09      6.15 o 
   6   4   0        3.48        2.93      1.06 o 
   7   4   0      134.37      128.49      4.33 o 
   8   4   0        8.82        8.47      3.17 o 
   9   4   0      184.65      197.43      5.68 o 
  10   4   0        0.18        0.13      1.36 o 
  11   4   0        5.45        3.70      1.92 o 
  12   4   0       11.24       11.64      7.32 o 
   1   5   0       13.42       12.75      4.16 o 
   2   5   0       81.62       69.28      2.95 o 
   3   5   0      137.68      127.74      3.10 o 
   4   5   0       24.17       22.08      1.60 o 
   5   5   0      448.52      445.97     11.82 o 
   6   5   0       60.99       59.11      4.21 o 
   7   5   0      273.32      251.79      6.11 o 
   8   5   0       45.37       43.13      2.91 o 
   9   5   0        7.15        5.58      2.00 o 
  10   5   0        4.00        4.09      2.57 o 
  11   5   0        4.14        2.81      1.77 o 
   0   6   0      329.45      330.56     13.50 o 
   1   6   0      150.62      145.26      4.47 o 
   2   6   0       51.25       49.33      2.26 o 
   3   6   0      257.30      260.78      5.62 o 
   4   6   0      147.08      149.26      4.64 o 
   5   6   0       12.49       10.49      4.26 o 
   6   6   0      176.47      179.64      6.39 o 
   7   6   0        3.00        3.19      1.64 o 
   8   6   0       23.27       17.93      9.28 o 
   9   6   0       12.37        8.44      6.76 o 
   1   7   0       72.96       68.74      5.09 o 
   2   7   0       32.26       34.40      3.03 o 
   3   7   0        6.72        5.75      2.52 o 
   4   7   0        3.30        4.41      2.26 o 
   5   7   0       22.37       20.13      3.72 o 
   6   7   0        0.06        1.32      1.24 o 
   7   7   0        7.00        2.89      7.50 o 
 -14   1   1       53.78       59.96      3.91 o 
 -13   1   1        0.00        1.42      1.29 o 
 -12   1   1       10.68       13.55      4.15 o 
 -11   1   1        6.04        8.20      2.38 o 
 -10   1   1        0.27        0.58      0.82 o 
  -9   1   1      111.69       97.91      2.85 o 
  -8   1   1       22.99       25.17      1.13 o 
  -7   1   1      412.92      458.88      5.49 o 
  -6   1   1       37.65       23.05      0.76 o 
  -5   1   1      389.68      398.18      4.90 o 
  -4   1   1      209.90      195.52      1.82 o 
  -3   1   1     1028.55      991.57     11.18 o 
  -2   1   1     3236.48     2935.54      5.23 o 
  -1   1   1     4018.63     3502.97     10.18 o 
   0   1   1     2948.52     2540.13     10.70 o 
   1   1   1      148.92      145.51      1.17 o 
   2   1   1      234.42      244.67      1.75 o 
   3   1   1       23.32       20.95      0.47 o 
   4   1   1     1799.87     1787.67     13.87 o 
   5   1   1     3102.01     3237.08     25.19 o 
   6   1   1      137.59      159.53      2.06 o 
   7   1   1      955.84     1017.73     13.84 o 
   8   1   1      740.62      709.59      8.42 o 
   9   1   1      105.92       89.20      3.10 o 
  10   1   1      612.80      594.00     11.43 o 
  11   1   1       20.37       16.99      4.83 o 
  12   1   1        1.55        1.05      1.82 o 
  13   1   1        3.24        4.04      3.17 o 
 -14   2   1       44.97       52.35      4.08 o 
 -13   2   1       34.04       32.91      4.39 o 
 -12   2   1        2.96        1.76      1.72 o 
 -11   2   1       10.24        9.35      3.50 o 
 -10   2   1        9.74        6.11      1.71 o 
  -9   2   1      184.75      176.90      3.84 o 
  -8   2   1       22.12       24.62      0.94 o 
  -7   2   1        0.38        0.59      0.31 o 
  -6   2   1      315.53      350.27      5.45 o 
  -5   2   1       49.88       52.19      1.29 o 
  -4   2   1        7.12       11.24      0.66 o 
  -3   2   1      248.81      232.77      2.50 o 
  -2   2   1     1015.24      963.47      8.39 o 
  -1   2   1      145.50      124.55      1.03 o 
   0   2   1      536.03      470.73      2.80 o 
   1   2   1       48.92       41.39      0.67 o 
   2   2   1       93.57       75.31      0.92 o 
   3   2   1      964.55     1077.59     15.39 o 
   4   2   1      349.00      414.27      8.39 o 
   5   2   1       28.67       33.89      0.61 o 
   6   2   1      379.44      397.69      4.82 o 
   7   2   1       37.62       44.98      0.95 o 
   8   2   1       57.00       48.40      1.24 o 
   9   2   1      145.78      129.02      2.94 o 
  10   2   1       21.56       22.53      6.20 o 
  11   2   1      105.04      108.20      4.70 o 
  12   2   1       67.29       74.70      3.72 o 
  13   2   1        3.01        3.48      2.08 o 
 -13   3   1        0.03        0.99      1.42 o 
 -12   3   1       43.94       52.41      3.38 o 
 -11   3   1       80.13       80.38      3.75 o 
 -10   3   1      163.66      146.39      4.59 o 
  -9   3   1     1035.45      997.29     12.56 o 
  -8   3   1        3.74        4.94      0.46 o 
  -7   3   1      319.01      323.62     15.71 o 
  -6   3   1       65.31       66.65      0.98 o 
  -5   3   1      167.18      182.04      2.56 o 
  -4   3   1     1200.67     1238.22     29.88 o 
  -3   3   1       67.43       61.17      0.98 o 
  -2   3   1      479.26      499.04      2.92 o 
  -1   3   1      677.67      731.06      6.32 o 
   0   3   1     1289.18     1382.96      7.38 o 
   1   3   1      146.02      149.01      1.73 o 
   2   3   1       21.48       25.26      0.63 o 
   3   3   1      284.05      288.38      2.88 o 
   4   3   1        0.67        0.25      0.79 o 
   5   3   1        9.00       13.12      3.31 o 
   6   3   1      131.57      138.13      3.47 o 
   7   3   1      112.20      119.49      3.75 o 
   8   3   1      176.09      179.84      4.73 o 
   9   3   1       23.05       17.69      6.85 o 
  10   3   1        7.36        8.32      4.22 o 
  11   3   1       11.28       10.78      5.10 o 
  12   3   1        0.78        1.80      1.35 o 
 -12   4   1        0.90        1.26      1.50 o 
 -11   4   1       20.99       16.00      7.07 o 
 -10   4   1      101.66       96.63      4.44 o 
  -9   4   1        4.10        4.69      2.62 o 
  -8   4   1        0.02        0.63      1.33 o 
  -7   4   1       63.46       59.51      2.98 o 
  -6   4   1       97.70       87.44      3.28 o 
  -5   4   1        2.02        1.98      0.63 o 
  -4   4   1        1.90        1.73      0.46 o 
  -3   4   1       30.11       31.69      1.01 o 
  -2   4   1       96.08      107.75      2.19 o 
  -1   4   1        3.90        3.00      0.76 o 
   0   4   1     1060.63     1117.39     18.04 o 
   1   4   1       76.47       74.68      1.89 o 
   2   4   1      120.59      107.72      1.67 o 
   3   4   1      119.27      115.48      2.09 o 
   4   4   1        0.28        0.24      0.33 o 
   5   4   1        0.02        0.64      1.30 o 
   6   4   1      690.72      671.44     10.74 o 
   7   4   1        0.77        0.94      1.39 o 
   8   4   1        4.07        4.54      2.13 o 
   9   4   1       31.69       32.37      3.41 o 
  10   4   1        4.53        1.70      1.53 o 
  11   4   1        0.01        1.31      1.30 o 
  12   4   1        2.54        5.05      4.13 o 
 -11   5   1       46.51       51.03      3.89 o 
 -10   5   1       29.75       41.72      3.42 o 
  -9   5   1       49.45       52.71      3.50 o 
  -8   5   1       74.88       77.38      3.93 o 
  -7   5   1      332.34      317.65      6.53 o 
  -6   5   1      306.27      302.16      7.72 o 
  -5   5   1        3.99        4.65      1.66 o 
  -4   5   1       43.78       41.63      1.68 o 
  -3   5   1      606.14      556.98     27.76 o 
  -2   5   1        2.68        2.07      0.74 o 
  -1   5   1        0.13        0.47      0.94 o 
   0   5   1      164.84      158.64      3.77 o 
   1   5   1       76.58       71.23      2.42 o 
   2   5   1      308.99      294.08      6.95 o 
   3   5   1      593.08      594.93      7.81 o 
   4   5   1      271.40      263.16      5.32 o 
   5   5   1      162.09      163.50      5.47 o 
   6   5   1       13.00       14.69      3.91 o 
   7   5   1        3.15        3.10      1.81 o 
   8   5   1        1.25        2.80      2.15 o 
   9   5   1        1.63        0.61      1.02 o 
  10   5   1       11.95       10.65      7.13 o 
  -9   6   1       27.46       27.05     10.26 o 
  -8   6   1       36.20       40.02      3.40 o 
  -7   6   1      175.79      202.14      7.13 o 
  -6   6   1      211.50      211.16      5.92 o 
  -5   6   1       49.38       50.94      3.02 o 
  -4   6   1       48.77       46.92      3.29 o 
  -3   6   1      463.12      473.77      9.01 o 
  -2   6   1      494.92      500.96     10.93 o 
  -1   6   1        8.69        9.90      3.44 o 
   0   6   1      143.32      139.60      5.09 o 
   1   6   1       98.61       86.41      3.21 o 
   2   6   1      130.70      128.42      5.48 o 
   3   6   1       34.92       36.75      2.53 o 
   4   6   1        0.45        0.31      1.09 o 
   5   6   1        0.04        0.63      1.03 o 
   6   6   1        4.76        6.13      2.38 o 
   7   6   1       57.26       59.61      3.98 o 
   8   6   1        0.01        1.57      1.56 o 
   9   6   1       11.02        9.91      4.99 o 
  -7   7   1       61.50       62.87      3.68 o 
  -6   7   1        0.35        0.73      0.99 o 
  -5   7   1        2.94        3.67      2.64 o 
  -4   7   1       24.26       26.32      3.36 o 
  -3   7   1        2.25        2.28      1.20 o 
  -2   7   1       54.19       53.31      3.59 o 
  -1   7   1       77.80       73.11      5.02 o 
   0   7   1        4.70        3.14      1.51 o 
   1   7   1      127.93      118.25      9.44 o 
   2   7   1        4.29        3.31      1.81 o 
   3   7   1        1.57        1.83      1.11 o 
   4   7   1        1.57        0.60      1.64 o 
   5   7   1       33.04       31.79      3.03 o 
   6   7   1       52.00       58.17      3.43 o 
 -14   0   2       16.35       14.73      8.73 o 
 -13   0   2        0.21        3.07      2.74 o 
 -12   0   2       29.93       25.95      8.35 o 
 -11   0   2      255.30      239.94      7.60 o 
 -10   0   2     1553.99     1610.21     20.11 o 
  -9   0   2     1704.00     1731.48     27.88 o 
  -8   0   2      294.56      351.68      8.66 o 
  -7   0   2       40.98       44.76      2.40 o 
  -6   0   2     2970.33     2893.91     36.32 o 
  -5   0   2       46.09       49.61      1.35 o 
  -4   0   2        0.11        0.17      0.56 o 
  -3   0   2       43.56       47.84      1.02 o 
  -2   0   2     1883.69     1686.71      9.64 o 
  -1   0   2      754.75      728.31      7.13 o 
   0   0   2      136.14      137.71      2.25 o 
   1   0   2      368.18      381.57      2.59 o 
   2   0   2     2994.48     2804.84     21.74 o 
   3   0   2      488.37      460.64      2.58 o 
   4   0   2       13.43       15.50      0.71 o 
   5   0   2       23.01       25.67      0.99 o 
   6   0   2      212.72      269.08      5.16 o 
   7   0   2      173.77      184.80      4.23 o 
   8   0   2      281.24      289.51      4.86 o 
   9   0   2        6.25        6.13      2.41 o 
  10   0   2        4.49        6.52      2.83 o 
  11   0   2        2.29        5.28      2.88 o 
  12   0   2      148.58      186.05      6.56 o 
  13   0   2       41.12       34.98      5.13 o 
 -14   1   2       49.96       65.40      3.94 o 
 -13   1   2       14.19       11.34      6.37 o 
 -12   1   2        0.38        1.40      1.01 o 
 -11   1   2        8.48        6.51      2.07 o 
 -10   1   2      199.41      181.95      3.99 o 
  -9   1   2       32.01       23.33      1.61 o 
  -8   1   2        4.49        2.77      0.71 o 
  -7   1   2      406.20      413.64      6.95 o 
  -6   1   2      328.69      363.65      4.32 o 
  -5   1   2      850.99      860.25      9.51 o 
  -4   1   2       37.69       33.72      0.73 o 
  -3   1   2      272.22      270.85      1.49 o 
  -2   1   2      270.86      268.64      1.84 o 
  -1   1   2     1723.34     1605.96      8.31 o 
   0   1   2     1039.01      950.51      4.58 o 
   1   1   2      126.14      107.23      3.02 o 
   2   1   2      124.18      136.74      0.98 o 
   3   1   2        8.12        9.87      0.44 o 
   4   1   2       59.53       59.02      0.91 o 
   5   1   2       99.94      103.69      1.31 o 
   6   1   2       46.24       45.77      1.19 o 
   7   1   2      310.47      304.25      4.46 o 
   8   1   2     1286.95     1256.99      9.26 o 
   9   1   2        3.01        2.15      0.83 o 
  10   1   2        1.95        1.56      0.88 o 
  11   1   2       14.08        9.93      4.24 o 
  12   1   2        1.71        2.17      1.82 o 
  13   1   2        0.83        0.53      1.14 o 
 -14   2   2        4.04        3.82      2.54 o 
 -13   2   2       16.06       14.60      6.61 o 
 -12   2   2       44.38       42.19      4.52 o 
 -11   2   2      110.10       99.59      3.21 o 
 -10   2   2       14.88       12.81      1.57 o 
  -9   2   2       26.79       22.79      0.99 o 
  -8   2   2       63.76       68.79      1.88 o 
  -7   2   2       11.83        9.96      0.69 o 
  -6   2   2     1482.28     1582.73     20.80 o 
  -5   2   2       11.69       13.16      0.48 o 
  -4   2   2      310.74      311.05      2.65 o 
  -3   2   2        0.69        1.70      0.39 o 
  -2   2   2       24.40       28.39      0.55 o 
  -1   2   2       79.40       75.44      0.85 o 
   0   2   2       36.97       27.48      0.55 o 
   1   2   2     1097.90     1053.06      9.49 o 
   2   2   2        0.31        1.12      0.27 o 
   3   2   2       13.14       21.84      0.76 o 
   4   2   2     1377.40     1516.65     18.27 o 
   5   2   2      118.28      101.66      1.45 o 
   6   2   2      157.30      192.73      1.92 o 
   7   2   2        0.69        1.61      0.45 o 
   8   2   2       40.64       35.97      1.89 o 
   9   2   2       41.65       28.49      1.54 o 
  10   2   2        1.28        1.69      1.35 o 
  11   2   2       13.87       17.56      8.02 o 
  12   2   2        6.57        7.91      5.09 o 
  13   2   2       24.91       15.55      8.97 o 
 -13   3   2        9.38        6.67      3.21 o 
 -12   3   2        0.03        0.96      1.73 o 
 -11   3   2        2.86        3.94      1.59 o 
 -10   3   2       61.25       60.77      3.57 o 
  -9   3   2       12.97        6.88      2.04 o 
  -8   3   2       34.47       32.60      1.05 o 
  -7   3   2       37.04       38.41      1.04 o 
  -6   3   2      113.58      117.62      2.10 o 
  -5   3   2        3.71        4.69      1.10 o 
  -4   3   2        6.50        4.17      0.48 o 
  -3   3   2       43.03       34.87      0.78 o 
  -2   3   2        2.94        1.30      0.34 o 
  -1   3   2     1318.15     1352.93      9.47 o 
   0   3   2        0.86        1.07      0.30 o 
   1   3   2        0.84        1.12      0.38 o 
   2   3   2        4.15        3.94      0.52 o 
   3   3   2      301.97      312.13      5.23 o 
   4   3   2       25.91       24.39      0.76 o 
   5   3   2        0.50        0.68      0.77 o 
   6   3   2       13.82       14.19      3.64 o 
   7   3   2        6.03        7.15      2.10 o 
   8   3   2      167.16      165.35      5.39 o 
   9   3   2       15.09       10.55      4.83 o 
  10   3   2       36.75       40.17      3.33 o 
  11   3   2        0.08        0.93      1.12 o 
  12   3   2       24.07       20.76      8.22 o 
 -12   4   2        5.58        5.58      3.50 o 
 -11   4   2       20.18       14.41      6.24 o 
 -10   4   2        1.82        2.36      1.55 o 
  -9   4   2       29.36       16.74      6.22 o 
  -8   4   2        2.26        1.28      1.10 o 
  -7   4   2        0.55        1.16      1.03 o 
  -6   4   2       30.23       31.75      1.05 o 
  -5   4   2     1313.14     1315.61     19.35 o 
  -4   4   2      704.22      734.51      6.16 o 
  -3   4   2      143.02      159.53      1.91 o 
  -2   4   2      653.30      682.90     14.12 o 
  -1   4   2      158.96      150.32      2.72 o 
   0   4   2      146.12      166.50      2.89 o 
   1   4   2      661.18      716.12     10.52 o 
   2   4   2        1.90        3.51      0.92 o 
   3   4   2      838.97      802.93     27.46 o 
   4   4   2       70.78       63.53      1.04 o 
   5   4   2      651.35      657.16      9.14 o 
   6   4   2        6.09        7.17      2.57 o 
   7   4   2      391.48      352.20      9.25 o 
   8   4   2       75.89       67.78      3.23 o 
   9   4   2       17.26        8.17      4.81 o 
  10   4   2       44.30       40.46      3.11 o 
  11   4   2        0.13        1.12      1.80 o 
 -11   5   2       15.95        8.35      5.66 o 
 -10   5   2        0.25        1.09      1.51 o 
  -9   5   2       55.30       56.21      3.22 o 
  -8   5   2        2.26        1.58      1.68 o 
  -7   5   2      582.18      606.87     15.99 o 
  -6   5   2       83.08       78.66      3.36 o 
  -5   5   2       13.01       16.98      1.41 o 
  -4   5   2        0.16        0.53      0.86 o 
  -3   5   2      139.84      144.67      3.53 o 
  -2   5   2       10.47       11.41      3.70 o 
  -1   5   2      434.34      441.31      8.37 o 
   0   5   2       69.09       73.77      2.59 o 
   1   5   2      107.07      105.66      2.49 o 
   2   5   2      129.93      131.70      2.89 o 
   3   5   2      189.09      191.99      4.71 o 
   4   5   2       21.28       24.95      5.92 o 
   5   5   2      616.78      616.53     17.48 o 
   6   5   2       14.45       10.46      3.77 o 
   7   5   2       13.29       14.88      6.88 o 
   8   5   2        9.21        8.57      4.34 o 
   9   5   2       21.03       26.79      2.67 o 
  10   5   2        2.57        5.31      4.28 o 
 -10   6   2       20.91       21.68      4.76 o 
  -9   6   2       19.38       22.16      3.88 o 
  -8   6   2       67.28       91.83      3.95 o 
  -7   6   2        0.51        0.67      1.02 o 
  -6   6   2        4.52        4.81      1.63 o 
  -5   6   2       90.75       89.84      3.53 o 
  -4   6   2        0.70        1.93      1.27 o 
  -3   6   2        2.16        1.14      0.94 o 
  -2   6   2      247.92      236.52      6.10 o 
  -1   6   2       34.17       35.18      2.47 o 
   0   6   2      129.49      121.65      4.82 o 
   1   6   2        0.78        1.67      1.02 o 
   2   6   2       76.57       77.64      4.00 o 
   3   6   2       16.03       11.56      4.18 o 
   4   6   2        9.28        8.78      3.29 o 
   5   6   2        2.34        1.93      1.70 o 
   6   6   2       33.44       42.07      3.21 o 
   7   6   2       63.07       75.48      4.52 o 
   8   6   2        2.02        1.74      1.59 o 
  -7   7   2        2.06        2.34      2.59 o 
  -6   7   2       41.14       42.30      3.89 o 
  -5   7   2       21.14       19.39      3.33 o 
  -4   7   2        5.69        3.02      1.97 o 
  -3   7   2        3.68        4.19      1.99 o 
  -2   7   2       13.05       10.46      6.19 o 
  -1   7   2       10.35        9.38      5.53 o 
   0   7   2       83.88       93.73      6.40 o 
   1   7   2       76.13       85.72      6.37 o 
   2   7   2        1.25        1.41      0.82 o 
   3   7   2      101.30      104.69      4.07 o 
   4   7   2        0.02        0.30      0.86 o 
   5   7   2       15.06       14.58      3.69 o 
   6   7   2       33.99       45.57      3.39 o 
 -14   1   3       14.10       13.62      6.23 o 
 -13   1   3      272.34      284.31      5.74 o 
 -12   1   3      118.29      109.80      3.39 o 
 -11   1   3      125.10      128.01      3.77 o 
 -10   1   3       84.55       75.62      2.72 o 
  -9   1   3       38.82       34.45      1.42 o 
  -8   1   3      845.17      891.29      8.01 o 
  -7   1   3       73.34       83.88      1.89 o 
  -6   1   3      708.19      753.91      8.58 o 
  -5   1   3     1298.53     1370.55     14.70 o 
  -4   1   3      786.97      787.02      6.78 o 
  -3   1   3      164.16      156.95      1.44 o 
  -2   1   3     7148.81     6491.65     24.56 o 
  -1   1   3    14316.81    13343.54    116.07 o 
   0   1   3     4605.69     4395.50     18.27 o 
   1   1   3      898.66      854.85      8.16 o 
   2   1   3      259.48      246.50      1.36 o 
   3   1   3      365.15      346.52      3.29 o 
   4   1   3      711.41      749.66      5.02 o 
   5   1   3      107.94      120.02      1.75 o 
   6   1   3      249.13      251.83      2.74 o 
   7   1   3      111.81      109.77      2.72 o 
   8   1   3       10.18        8.38      1.38 o 
   9   1   3        1.78        2.39      1.00 o 
  10   1   3      168.01      177.20      5.16 o 
  11   1   3        6.85        3.56      1.75 o 
  12   1   3        6.48        4.26      2.16 o 
  13   1   3        0.69        1.34      2.88 o 
 -14   2   3       15.54       10.77      5.99 o 
 -13   2   3        3.56        3.72      1.49 o 
 -12   2   3       40.44       39.40      3.26 o 
 -11   2   3      431.66      407.76      7.91 o 
 -10   2   3       69.26       64.39      2.65 o 
  -9   2   3      593.06      624.96      9.22 o 
  -8   2   3        3.30        2.55      0.82 o 
  -7   2   3      410.42      409.66      5.70 o 
  -6   2   3      129.05      133.62      2.75 o 
  -5   2   3       10.54       11.97      0.62 o 
  -4   2   3      251.39      266.87      2.42 o 
  -3   2   3       63.20       57.26      0.97 o 
  -2   2   3      673.76      740.22      6.76 o 
  -1   2   3      571.52      650.20      5.00 o 
   0   2   3      338.44      317.77      2.61 o 
   1   2   3       29.32       29.92      0.70 o 
   2   2   3      820.55      821.81      6.81 o 
   3   2   3      273.19      268.30      1.89 o 
   4   2   3      341.25      349.31      3.73 o 
   5   2   3       97.31      102.85      1.61 o 
   6   2   3        2.93        1.40      0.42 o 
   7   2   3      747.70      671.51     10.28 o 
   8   2   3       11.52        8.65      2.02 o 
   9   2   3      112.94      103.19      3.69 o 
  10   2   3       11.29        7.25      3.41 o 
  11   2   3        5.94        4.74      3.62 o 
  12   2   3       27.22       33.35      2.85 o 
 -13   3   3        0.29        1.32      1.09 o 
 -12   3   3        0.16        0.53      1.24 o 
 -11   3   3       40.07       48.00      3.52 o 
 -10   3   3       67.55       72.39      5.22 o 
  -9   3   3       41.47       35.81      1.89 o 
  -8   3   3       86.48       73.19      1.84 o 
  -7   3   3       28.30       19.61      1.11 o 
  -6   3   3      100.78       96.43      2.94 o 
  -5   3   3        1.39        5.31      0.82 o 
  -4   3   3       41.19       47.18      1.15 o 
  -3   3   3        2.85       17.74      3.98 o 
  -2   3   3        5.72        8.06      1.47 o 
  -1   3   3      103.99      116.02      1.44 o 
   1   3   3       11.48       11.29      0.57 o 
   2   3   3     1218.23     1264.83     14.60 o 
   3   3   3      290.59      284.10      4.27 o 
   4   3   3      109.95      115.01      2.21 o 
   5   3   3       78.92       80.81      1.66 o 
   6   3   3       65.05       55.21      2.46 o 
   7   3   3      170.20      156.88      3.81 o 
   8   3   3      558.93      534.31     10.32 o 
   9   3   3       12.43       14.30      6.25 o 
  10   3   3       41.44       48.84      3.13 o 
  11   3   3        0.21        1.16      1.40 o 
  12   3   3       17.55       22.57     14.35 o 
 -13   4   3        1.41        0.51      1.42 o 
 -12   4   3        1.18        3.33      2.11 o 
 -11   4   3        2.40        1.77      1.42 o 
 -10   4   3       11.06        8.17      2.60 o 
  -9   4   3        0.71        2.68      1.69 o 
  -8   4   3      805.89      821.97     15.92 o 
  -7   4   3       87.49       87.39      2.32 o 
  -6   4   3      360.79      343.88      3.70 o 
  -5   4   3       35.98       33.00      0.87 o 
  -4   4   3      268.28      255.49      3.42 o 
  -3   4   3       17.02       15.82      0.81 o 
  -2   4   3      361.49      397.26      6.71 o 
  -1   4   3      234.05      233.34      5.42 o 
   0   4   3      178.40      167.00      2.93 o 
   1   4   3       53.40       65.94      1.36 o 
   2   4   3      162.02      166.33      2.13 o 
   3   4   3       56.33       54.69      1.68 o 
   4   4   3      445.96      398.40      4.60 o 
   5   4   3       91.84       94.77      3.41 o 
   6   4   3      177.77      175.02      4.84 o 
   7   4   3       74.82       65.44      3.32 o 
   8   4   3        1.15        3.90      1.46 o 
   9   4   3        7.60        6.29      3.19 o 
  10   4   3       24.81       29.25      2.79 o 
  11   4   3       19.40       20.20      4.38 o 
 -11   5   3        0.06        0.76      1.24 o 
 -10   5   3        2.71        1.69      1.75 o 
  -9   5   3        4.05        4.36      2.04 o 
  -8   5   3      115.90      120.37      4.01 o 
  -7   5   3       28.68       25.06      7.36 o 
  -6   5   3       83.36       84.78      3.44 o 
  -5   5   3      172.58      168.67      3.26 o 
  -4   5   3      126.32      121.18      3.00 o 
  -3   5   3        7.81        7.11      2.07 o 
  -2   5   3       82.36       82.87      2.70 o 
  -1   5   3       48.14       49.43      2.00 o 
   0   5   3      242.59      217.87      4.16 o 
   1   5   3       18.84       17.11      1.74 o 
   2   5   3       64.07       62.62      1.95 o 
   3   5   3      163.59      167.98      4.12 o 
   4   5   3       46.40       42.58      2.74 o 
   5   5   3      662.36      685.61     10.84 o 
   6   5   3       24.13       27.50      5.56 o 
   7   5   3       17.09       13.86      6.18 o 
   8   5   3       11.62       12.81      6.16 o 
   9   5   3        4.48        4.34      2.46 o 
  10   5   3        3.73        1.56      4.60 o 
 -10   6   3        2.45        2.32      2.43 o 
  -9   6   3       22.35       29.27      4.08 o 
  -8   6   3       62.16       63.34      3.19 o 
  -7   6   3       21.42       23.52      2.80 o 
  -6   6   3       29.72       31.79      2.50 o 
  -5   6   3       46.76       48.88      2.53 o 
  -4   6   3        0.18        0.28      0.56 o 
  -3   6   3       22.65       19.96      1.99 o 
  -2   6   3       37.73       36.26      2.22 o 
  -1   6   3      233.77      247.22      8.73 o 
   0   6   3       66.87       65.38      3.40 o 
   1   6   3      635.84      653.23     12.72 o 
   2   6   3       26.74       25.42      2.58 o 
   3   6   3        0.99        0.98      0.92 o 
   4   6   3       32.73       30.62      2.81 o 
   5   6   3      112.85      111.01      4.75 o 
   6   6   3        0.00        0.91      1.37 o 
   7   6   3        9.87        6.49      3.98 o 
   8   6   3       20.31       31.33      2.87 o 
  -7   7   3       33.10       30.08      4.95 o 
  -6   7   3        0.54        1.25      1.34 o 
  -5   7   3        5.07        2.36      1.52 o 
  -4   7   3        9.96        8.84      4.95 o 
  -3   7   3      152.48      143.49      5.44 o 
  -2   7   3       28.31       22.13     14.17 o 
  -1   7   3       29.71       24.67      2.23 o 
   0   7   3        4.74        4.10      4.41 o 
   1   7   3       92.69       89.23      6.51 o 
   2   7   3       89.44       85.43      3.62 o 
   3   7   3        3.56        6.22      3.22 o 
   4   7   3       13.77        8.74      6.02 o 
   5   7   3       78.07       82.40      4.03 o 
 -15   0   4        9.76        6.80      6.29 o 
 -14   0   4        5.41        4.82      3.02 o 
 -13   0   4       20.35       23.29      3.32 o 
 -12   0   4        5.12        4.49      2.28 o 
 -11   0   4       69.12       62.26      3.61 o 
 -10   0   4      352.23      357.50     21.49 o 
  -9   0   4        0.00        0.82      1.27 o 
  -8   0   4      147.48      149.94      5.59 o 
  -7   0   4        2.14        3.96      1.33 o 
  -6   0   4     1149.04     1158.95     10.34 o 
  -5   0   4      311.48      310.16      3.75 o 
  -4   0   4      727.96      717.97      6.60 o 
  -3   0   4     3566.86     3376.07     12.41 o 
  -1   0   4     5250.10     4752.59     18.91 o 
   0   0   4       88.01       85.46      1.41 o 
   1   0   4       29.79       39.74      0.98 o 
   2   0   4     3053.56     2900.59     20.87 o 
   3   0   4     1876.77     1899.96     14.31 o 
   4   0   4      675.17      740.06      8.53 o 
   5   0   4      605.66      633.88     12.48 o 
   6   0   4      768.26      772.47      8.47 o 
   7   0   4      192.93      173.77      4.04 o 
   8   0   4     2219.20     2237.07     30.63 o 
   9   0   4       67.19       67.30      3.02 o 
  10   0   4      207.42      239.97      5.53 o 
  11   0   4        1.22        0.79      1.14 o 
  12   0   4        7.85        7.56      9.83 o 
 -15   1   4       79.39       87.78      4.96 o 
 -14   1   4        0.57        1.43      1.50 o 
 -13   1   4       11.72        9.23      3.61 o 
 -12   1   4       72.33       62.04      2.65 o 
 -11   1   4      597.28      625.13     10.77 o 
 -10   1   4       55.48       55.09      2.18 o 
  -9   1   4       54.68       54.13      1.79 o 
  -8   1   4       14.02       11.58      2.48 o 
  -7   1   4        4.69        8.28      1.93 o 
  -6   1   4       51.50       40.52      1.20 o 
  -5   1   4      139.27      145.70      1.92 o 
  -4   1   4      815.73      830.79      8.78 o 
  -3   1   4        0.62        0.30      0.28 o 
  -2   1   4    12981.33    11619.78    124.86 o 
  -1   1   4      526.79      521.14      4.15 o 
   0   1   4      660.26      619.36      5.82 o 
   1   1   4        2.03        4.14      0.56 o 
   2   1   4      102.51       96.27      1.15 o 
   3   1   4        7.76       12.42      0.67 o 
   4   1   4        6.61        3.64      0.68 o 
   5   1   4      367.24      374.59      4.03 o 
   6   1   4      264.78      255.71      4.56 o 
   7   1   4      197.00      206.41      3.09 o 
   8   1   4       27.76       23.34      1.89 o 
   9   1   4       23.66       30.06      1.80 o 
  10   1   4       63.41       63.38      2.34 o 
  11   1   4       19.01       28.13      3.19 o 
  12   1   4        2.19        2.37      1.39 o 
 -14   2   4       16.70       13.26      7.93 o 
 -13   2   4       11.70       12.59      4.80 o 
 -12   2   4      164.15      166.22      3.93 o 
 -11   2   4      167.11      153.48      4.36 o 
 -10   2   4      206.81      196.26      3.86 o 
  -9   2   4      232.30      238.20      3.99 o 
  -8   2   4      318.45      332.47      5.33 o 
  -7   2   4       64.25       58.86      1.44 o 
  -6   2   4       25.63       29.42      0.99 o 
  -5   2   4      193.33      210.12      1.92 o 
  -4   2   4        6.04        4.61      0.50 o 
  -3   2   4      184.30      177.92      1.76 o 
  -2   2   4      122.70      101.29      1.01 o 
  -1   2   4      618.99      664.67      4.82 o 
   0   2   4        1.22        0.79      0.25 o 
   1   2   4       12.22       12.63      0.56 o 
   2   2   4        5.89        4.61      1.07 o 
   3   2   4      272.18      257.00      2.61 o 
   4   2   4        7.80        5.44      0.54 o 
   5   2   4      332.55      376.93      3.09 o 
   6   2   4       84.30       78.30      1.41 o 
   7   2   4      768.28      726.17      7.79 o 
   8   2   4       37.06       40.34      1.49 o 
   9   2   4       23.08       18.30      3.15 o 
  10   2   4       14.13       11.17      2.75 o 
  11   2   4        8.54        8.94      5.35 o 
  12   2   4       12.08       10.45      6.09 o 
 -14   3   4        0.00        0.83      1.63 o 
 -13   3   4        2.59        2.16      1.52 o 
 -12   3   4       12.18        8.22      4.42 o 
 -11   3   4       20.36       21.69      5.78 o 
 -10   3   4        3.50        4.43      1.65 o 
  -9   3   4       49.45       41.06      2.09 o 
  -8   3   4      195.63      187.39      4.96 o 
  -7   3   4        2.73        0.82      0.39 o 
  -6   3   4        0.01        0.68      0.37 o 
  -5   3   4        2.35        1.23      0.40 o 
  -4   3   4      214.10      220.78      2.54 o 
  -3   3   4      156.28      188.31      1.75 o 
  -2   3   4      254.61      282.05      2.55 o 
  -1   3   4      751.64      816.56      7.85 o 
   0   3   4        3.45        3.70      0.76 o 
   1   3   4      402.85      411.97      6.64 o 
   2   3   4      872.27      892.67      9.09 o 
   3   3   4       24.43       26.95      0.56 o 
   4   3   4        2.34        1.70      0.56 o 
   5   3   4       57.54       55.85      1.60 o 
   6   3   4        5.14        4.14      0.76 o 
   7   3   4        0.06        0.61      1.04 o 
   8   3   4       12.63        9.04      3.44 o 
   9   3   4        1.84        4.02      1.65 o 
  10   3   4      104.59      111.16      4.41 o 
  11   3   4       72.00       88.62      4.48 o 
 -13   4   4        5.52        6.06      3.16 o 
 -12   4   4        1.40        2.14      2.01 o 
 -11   4   4      236.20      255.62      6.73 o 
 -10   4   4      114.04      127.23      4.56 o 
  -9   4   4      124.69      112.11      4.34 o 
  -8   4   4      157.75      140.79      3.57 o 
  -7   4   4      204.03      208.83      3.91 o 
  -6   4   4      185.65      179.84      4.36 o 
  -5   4   4       83.40       70.23      1.76 o 
  -4   4   4      245.05      230.92      3.55 o 
  -3   4   4      172.91      156.36      2.19 o 
  -2   4   4      209.03      218.83      4.94 o 
  -1   4   4       99.97       94.11      1.82 o 
   0   4   4       31.89       37.18      1.06 o 
   1   4   4        0.31        0.40      0.36 o 
   2   4   4       12.34        9.18      0.87 o 
   3   4   4        0.20        0.25      0.64 o 
   4   4   4       36.48       35.74      1.43 o 
   5   4   4        0.42        1.16      0.85 o 
   6   4   4       15.65       17.18      4.70 o 
   7   4   4      186.24      195.34      4.54 o 
   8   4   4        8.01       12.39      3.99 o 
   9   4   4       16.68       18.42      3.74 o 
  10   4   4       10.91        6.03      4.45 o 
 -12   5   4        0.24       -0.15      1.97 o 
 -11   5   4      115.96      122.85      4.58 o 
 -10   5   4       11.48        7.55      4.13 o 
  -9   5   4        8.49       12.00      4.29 o 
  -8   5   4       48.97       51.07      3.19 o 
  -7   5   4        4.42        4.54      2.21 o 
  -6   5   4       12.00       11.34      1.58 o 
  -5   5   4      359.92      354.69      7.54 o 
  -4   5   4      240.13      234.74      3.83 o 
  -3   5   4       18.16       17.32      1.46 o 
  -2   5   4       16.31       14.26      3.46 o 
  -1   5   4      288.95      274.58      5.97 o 
   0   5   4      386.52      350.73      5.55 o 
   1   5   4       14.93       16.19      1.34 o 
   2   5   4      182.12      189.99      3.01 o 
   3   5   4      383.94      384.84      7.93 o 
   4   5   4       83.57       80.16      3.15 o 
   5   5   4      163.30      138.28      4.03 o 
   6   5   4       13.51       15.06      5.14 o 
   7   5   4        0.02        0.53      1.28 o 
   8   5   4        3.69        4.36      3.09 o 
   9   5   4        7.17        2.97      2.34 o 
 -10   6   4       58.26       72.95      5.63 o 
  -9   6   4       12.93       11.24      7.13 o 
  -8   6   4       57.24       63.59      5.18 o 
  -7   6   4       80.50       83.83      5.37 o 
  -6   6   4       33.81       31.59      2.78 o 
  -5   6   4      111.80      112.12      3.79 o 
  -4   6   4        0.78        0.78      1.00 o 
  -3   6   4      249.28      262.74      4.64 o 
  -2   6   4       76.04       71.21      2.80 o 
  -1   6   4        5.97        4.49      1.63 o 
   0   6   4       22.40       19.43      2.19 o 
   1   6   4      214.25      221.66      5.20 o 
   2   6   4      158.80      165.80      4.00 o 
   3   6   4       12.66       10.74      2.90 o 
   4   6   4      198.61      190.11      4.91 o 
   5   6   4       42.65       41.89      4.22 o 
   6   6   4        6.10        4.40      2.83 o 
   7   6   4       16.43       13.39      5.32 o 
  -7   7   4       19.36       18.75      4.32 o 
  -6   7   4       78.21       84.61      6.29 o 
  -5   7   4       41.81       46.66      4.06 o 
  -4   7   4      120.98      129.79      5.75 o 
  -3   7   4       26.95       30.32      3.64 o 
  -2   7   4      154.36      159.00      5.00 o 
  -1   7   4        0.86        0.70      1.63 o 
   0   7   4        0.88        0.53      2.03 o 
   1   7   4       12.37        9.20      7.88 o 
   2   7   4       13.22       17.63      4.15 o 
   3   7   4       14.64       15.40      3.56 o 
   4   7   4        8.48        9.55      4.57 o 
   5   7   4        2.22        2.98      4.65 o 
 -15   1   5       13.34       11.84      6.89 o 
 -14   1   5       50.63       56.45      2.78 o 
 -13   1   5        7.17        7.20      2.54 o 
 -12   1   5        1.06        1.81      1.27 o 
 -11   1   5      463.32      491.48      8.98 o 
 -10   1   5       40.09       36.29      2.46 o 
  -9   1   5       25.50       27.50      2.05 o 
  -8   1   5        5.03        3.47      0.85 o 
  -7   1   5      344.11      348.57      7.33 o 
  -6   1   5      343.14      350.89      4.17 o 
  -5   1   5       67.91       65.53      1.39 o 
  -4   1   5        1.99        2.41      0.46 o 
  -3   1   5     1977.94     2002.32     15.07 o 
  -1   1   5      813.40      807.41      5.40 o 
   0   1   5      171.31      184.64      1.70 o 
   1   1   5      195.33      207.92      2.14 o 
   2   1   5       38.26       47.66      0.93 o 
   3   1   5      844.79      959.85      8.17 o 
   4   1   5        8.66        8.80      1.23 o 
   5   1   5      117.59      149.69      2.43 o 
   6   1   5      141.64      131.33      2.35 o 
   7   1   5       13.10        9.12      2.01 o 
   8   1   5       91.68       78.47      2.34 o 
   9   1   5        0.04        0.35      0.63 o 
  10   1   5       54.29       63.72      3.68 o 
  11   1   5       36.06       34.29      2.45 o 
  12   1   5       40.87       53.75      5.40 o 
 -14   2   5        1.29        1.71      1.44 o 
 -13   2   5        0.90        1.95      1.28 o 
 -12   2   5       12.01       12.54      3.46 o 
 -11   2   5       18.97       16.30      3.71 o 
 -10   2   5       11.40       10.92      2.51 o 
  -9   2   5       12.81       11.08      2.25 o 
  -8   2   5       49.91       57.14      1.84 o 
  -7   2   5       97.54       96.46      2.01 o 
  -6   2   5      203.15      220.68      3.37 o 
  -5   2   5       92.37       96.36      1.45 o 
  -4   2   5     1393.53     1461.67     21.67 o 
  -3   2   5      128.16      127.20      1.60 o 
  -2   2   5      815.60      828.13     10.61 o 
  -1   2   5        0.01        0.46      0.27 o 
   0   2   5       68.02       73.26      1.31 o 
   1   2   5      414.31      431.36      3.30 o 
   2   2   5      490.12      521.10      7.20 o 
   3   2   5      285.91      293.64      3.95 o 
   4   2   5        0.01        0.48      0.37 o 
   5   2   5      128.79      134.07      2.37 o 
   6   2   5      499.70      486.91      5.57 o 
   7   2   5      195.08      188.17      2.75 o 
   8   2   5      235.84      206.18      7.24 o 
   9   2   5       22.34       21.83      2.62 o 
  10   2   5       27.52       21.78      2.79 o 
  11   2   5        0.24        0.45      1.20 o 
 -14   3   5       44.88       42.35      3.80 o 
 -13   3   5        1.60        2.30      1.89 o 
 -12   3   5        0.17        0.64      1.35 o 
 -11   3   5      279.48      278.19      5.90 o 
 -10   3   5        0.72        0.54      0.85 o 
  -9   3   5       85.71       79.58      3.70 o 
  -8   3   5      365.23      388.71      5.54 o 
  -7   3   5       56.69       62.38      1.75 o 
  -6   3   5     1063.35     1098.89     10.06 o 
  -5   3   5      125.98      125.12      5.88 o 
  -4   3   5      186.32      217.05      2.69 o 
  -3   3   5       28.78       25.45      0.89 o 
  -2   3   5      600.54      705.65      8.17 o 
  -1   3   5      649.52      708.03      6.90 o 
   0   3   5      805.34      807.70      8.21 o 
   1   3   5       67.50       65.17      1.62 o 
   2   3   5       97.63       82.96      1.62 o 
   3   3   5        3.52        2.11      0.61 o 
   4   3   5      959.93      977.33     11.12 o 
   5   3   5      148.31      151.78      2.95 o 
   6   3   5        6.71        7.38      0.94 o 
   7   3   5      130.92      122.29      3.99 o 
   8   3   5        0.00        1.43      0.86 o 
   9   3   5       22.67       20.27      3.78 o 
  10   3   5        1.01        2.65      1.61 o 
  11   3   5        1.47        2.40      1.63 o 
 -13   4   5        5.63        2.17      1.91 o 
 -12   4   5        6.55        3.81      2.78 o 
 -11   4   5      139.43      144.42      4.84 o 
 -10   4   5        1.24        1.39      1.43 o 
  -9   4   5       26.65       22.94      2.71 o 
  -8   4   5        3.25        2.59      0.87 o 
  -7   4   5        8.09        8.78      1.07 o 
  -6   4   5       75.57       81.30      1.93 o 
  -5   4   5       13.14       10.95      0.81 o 
  -4   4   5       52.45       47.33      1.19 o 
  -3   4   5        5.63        6.46      0.68 o 
  -2   4   5      196.05      205.32      3.04 o 
  -1   4   5        7.76        6.77      1.48 o 
   0   4   5        1.61        1.45      0.37 o 
   1   4   5       13.82       15.50      1.06 o 
   2   4   5       82.07       79.85      1.50 o 
   3   4   5       13.19       12.62      2.98 o 
   4   4   5      322.90      291.74      3.95 o 
   5   4   5       25.66       23.14      2.72 o 
   6   4   5      109.19      104.71      3.71 o 
   7   4   5       10.18       10.05      3.31 o 
   8   4   5        0.15        0.57      1.42 o 
   9   4   5       19.19       24.01      3.43 o 
  10   4   5       23.97       28.89      3.52 o 
 -12   5   5        2.95        3.80      1.97 o 
 -11   5   5        0.76        1.16      2.22 o 
 -10   5   5       84.77       95.08      3.69 o 
  -9   5   5       10.91       16.79      2.27 o 
  -8   5   5        8.30        7.20      2.49 o 
  -7   5   5       25.50       23.69      4.74 o 
  -6   5   5      204.08      198.70      3.80 o 
  -5   5   5      428.01      365.43     28.66 o 
  -4   5   5      273.99      264.48      4.46 o 
  -3   5   5      127.82      122.38      3.04 o 
  -2   5   5        6.24        4.05      1.32 o 
  -1   5   5      286.99      262.71      5.23 o 
   0   5   5        0.05        0.42      0.59 o 
   1   5   5      218.58      217.50      6.00 o 
   2   5   5      348.08      348.68      7.27 o 
   3   5   5        1.26        0.80      0.49 o 
   4   5   5       95.52      104.47      3.63 o 
   5   5   5      201.80      207.19      4.87 o 
   6   5   5       26.63       19.05      5.39 o 
   7   5   5        5.42        4.65      2.53 o 
   8   5   5        1.65        2.05      1.13 o 
 -10   6   5       23.23       16.60     11.62 o 
  -9   6   5      190.38      212.69      8.13 o 
  -8   6   5      437.63      446.99     14.51 o 
  -7   6   5       48.53       47.29      4.71 o 
  -6   6   5        3.69        3.85      2.89 o 
  -5   6   5       11.84       12.11      3.81 o 
  -4   6   5       10.90       10.14      3.33 o 
  -3   6   5        2.33        1.47      0.94 o 
  -2   6   5        0.51        0.47      1.02 o 
  -1   6   5        2.21        4.55      2.19 o 
   0   6   5      219.34      214.50      6.92 o 
   1   6   5      170.04      158.97      4.76 o 
   2   6   5       85.83       89.67      3.16 o 
   3   6   5       28.25       28.42      2.50 o 
   4   6   5       42.50       37.94      2.70 o 
   5   6   5       30.06       33.07      2.69 o 
   6   6   5       47.71       55.69      3.04 o 
   7   6   5       40.77       41.75      3.82 o 
  -7   7   5        3.08        3.17      2.37 o 
  -6   7   5        3.15        2.47      2.63 o 
  -5   7   5       64.36       73.91      4.76 o 
  -4   7   5       94.70       96.63      4.95 o 
  -3   7   5       36.69       31.37      3.67 o 
  -2   7   5        3.19        2.33      1.81 o 
  -1   7   5        5.50        2.38      3.41 o 
   0   7   5        6.02        5.05      4.51 o 
   1   7   5        1.31        3.01      1.95 o 
   2   7   5        6.31        3.39      3.26 o 
   3   7   5       34.03       38.24      4.14 o 
   4   7   5       27.39       28.29      6.63 o 
 -15   0   6       70.89       71.15      4.41 o 
 -14   0   6        8.19        7.96      3.40 o 
 -13   0   6      332.67      340.08      9.16 o 
 -12   0   6      449.17      446.78     12.32 o 
 -11   0   6      669.73      684.64     11.51 o 
 -10   0   6      259.72      277.41      7.06 o 
  -9   0   6     1000.31     1081.12     16.99 o 
  -8   0   6     1434.94     1554.00     15.30 o 
  -7   0   6     1585.28     1613.56     19.77 o 
  -6   0   6      288.78      282.22      8.30 o 
  -5   0   6       41.02       40.02      1.60 o 
  -4   0   6        6.17        8.26      0.97 o 
  -3   0   6        0.12        1.71      1.00 o 
  -2   0   6      119.58      121.98      2.21 o 
  -1   0   6     2821.09     2673.44     23.83 o 
   0   0   6       20.05       15.17      0.83 o 
   1   0   6        4.52        6.37      1.08 o 
   2   0   6      890.36      921.57     31.85 o 
   3   0   6      287.34      320.16      6.19 o 
   4   0   6     1044.22     1164.09     11.18 o 
   5   0   6       41.20       41.70      2.82 o 
   6   0   6      370.33      372.07      7.75 o 
   7   0   6       50.43       45.87      3.91 o 
   8   0   6        5.82        4.94      1.72 o 
   9   0   6       19.09       24.29      3.04 o 
  10   0   6        3.75        0.85      0.94 o 
  11   0   6       19.43        8.35      8.74 o 
 -15   1   6        3.38        3.22      1.88 o 
 -14   1   6        0.12        0.69      0.88 o 
 -13   1   6       12.90       12.53      2.97 o 
 -12   1   6        1.17        1.65      1.02 o 
 -11   1   6       71.48       72.63      3.00 o 
 -10   1   6      122.36      128.17      3.35 o 
  -9   1   6      109.71      120.44      3.36 o 
  -8   1   6       32.76       30.85      1.50 o 
  -7   1   6      201.29      216.63      4.13 o 
  -6   1   6       15.68       15.75      1.09 o 
  -5   1   6      128.60      121.28      1.67 o 
  -4   1   6        6.86        8.12      1.24 o 
  -3   1   6       92.72       96.43      1.19 o 
  -2   1   6      221.50      262.64      3.11 o 
  -1   1   6      536.76      530.75      4.79 o 
   0   1   6      516.14      511.87      4.50 o 
   1   1   6       68.26       80.89      1.24 o 
   2   1   6      277.28      293.49      2.46 o 
   3   1   6       92.86      111.09      2.09 o 
   4   1   6       23.83       24.05      1.15 o 
   5   1   6       86.56       77.14      2.04 o 
   6   1   6     1187.22     1190.01     11.26 o 
   7   1   6       10.30        9.34      1.84 o 
   8   1   6        7.01        5.23      1.51 o 
   9   1   6       28.72       26.93      2.05 o 
  10   1   6       47.73       59.44      2.84 o 
  11   1   6       14.28       19.32      2.36 o 
 -14   2   6        0.98        1.35      1.49 o 
 -13   2   6      103.29      104.64      4.21 o 
 -12   2   6       67.47       70.23      2.72 o 
 -11   2   6        0.20        1.31      0.68 o 
 -10   2   6       32.84       33.14      1.94 o 
  -9   2   6       23.26       24.60      1.70 o 
  -8   2   6      141.81      144.88      2.69 o 
  -7   2   6        6.09        8.52      1.52 o 
  -6   2   6       42.48       43.25      1.37 o 
  -5   2   6        3.44        1.83      0.60 o 
  -4   2   6      217.11      213.08      3.35 o 
  -3   2   6     2157.56     2243.39     24.35 o 
  -2   2   6       69.09       71.08      1.70 o 
  -1   2   6       41.45       45.59      0.91 o 
   0   2   6        0.33        0.47      0.32 o 
   1   2   6      154.53      179.93      2.14 o 
   2   2   6     1251.70     1305.14     17.56 o 
   3   2   6       10.30        8.99      1.45 o 
   4   2   6      319.10      324.24      4.05 o 
   5   2   6      165.43      154.86      2.17 o 
   6   2   6        4.04        6.67      1.36 o 
   7   2   6      141.42      127.01      2.81 o 
   8   2   6        1.10        1.45      0.94 o 
   9   2   6        1.54        2.81      1.19 o 
  10   2   6       47.96       50.18      3.02 o 
  11   2   6        2.45        1.63      1.26 o 
 -14   3   6       23.34       25.36      4.21 o 
 -13   3   6       58.32       60.25      3.60 o 
 -12   3   6      108.76      105.61      4.15 o 
 -11   3   6       36.35       28.77      2.62 o 
 -10   3   6      199.30      188.33      4.62 o 
  -9   3   6       11.49       10.05      1.23 o 
  -8   3   6      303.27      319.98      4.57 o 
  -7   3   6      450.52      460.85      4.69 o 
  -6   3   6       64.04       68.56      1.88 o 
  -5   3   6       20.76       22.90      0.84 o 
  -4   3   6      278.28      297.94      4.74 o 
  -3   3   6      132.28      128.96      3.79 o 
  -2   3   6       84.33       98.07      2.60 o 
  -1   3   6       15.50       22.05      0.84 o 
   0   3   6        3.23        4.70      1.35 o 
   1   3   6      528.56      531.54      4.05 o 
   2   3   6      371.90      362.94      8.70 o 
   3   3   6       35.11       26.57      1.10 o 
   4   3   6       14.81       14.43      0.67 o 
   5   3   6      114.36      101.48      2.40 o 
   6   3   6      142.69      130.47      3.23 o 
   7   3   6       39.80       28.70      2.81 o 
   8   3   6       52.80       52.08      2.79 o 
   9   3   6        0.12        1.74      1.17 o 
  10   3   6       14.91        9.95      5.94 o 
 -13   4   6        1.36        1.05      1.18 o 
 -12   4   6       54.59       59.51      3.74 o 
 -11   4   6        0.27        0.97      1.11 o 
 -10   4   6       29.84       29.17      3.07 o 
  -9   4   6       20.88       20.03      1.66 o 
  -8   4   6      164.93      164.68      3.95 o 
  -7   4   6      210.49      198.52      2.98 o 
  -6   4   6      187.77      175.53      5.93 o 
  -5   4   6        6.09        6.04      1.33 o 
  -4   4   6       31.43       31.47      1.58 o 
  -3   4   6        3.57        3.63      0.62 o 
  -2   4   6       14.89       13.07      0.90 o 
  -1   4   6       14.54        8.45      0.81 o 
   0   4   6        5.30        4.74      1.15 o 
   1   4   6        1.56        2.07      0.60 o 
   2   4   6       49.01       47.13      1.44 o 
   3   4   6      794.58      768.33      6.78 o 
   4   4   6      256.41      242.15      4.75 o 
   5   4   6       81.29       71.40      3.08 o 
   6   4   6       59.53       50.28      2.89 o 
   7   4   6       72.14       85.12      3.49 o 
   8   4   6        0.48        2.54      1.28 o 
   9   4   6        6.75        6.02      3.32 o 
 -12   5   6        0.68        1.51      2.15 o 
 -11   5   6        0.14        0.78      2.03 o 
 -10   5   6       39.92       52.76      4.33 o 
  -9   5   6      254.70      272.56      8.87 o 
  -8   5   6        0.34        2.06      1.39 o 
  -7   5   6        1.41        1.60      0.58 o 
  -6   5   6       92.48      104.55      2.67 o 
  -5   5   6        4.70        5.07      1.43 o 
  -4   5   6       10.58        6.21      0.97 o 
  -3   5   6      600.48      600.47      8.85 o 
  -2   5   6       73.44       63.47      2.39 o 
  -1   5   6      421.26      439.27      6.25 o 
   0   5   6        4.78        3.52      1.18 o 
   1   5   6      160.51      170.46      3.93 o 
   2   5   6        7.90        5.72      1.82 o 
   3   5   6       13.34       10.78      3.31 o 
   4   5   6       59.37       62.52      2.99 o 
   5   5   6        6.73        4.46      1.73 o 
   6   5   6       41.04       40.58      2.50 o 
   7   5   6        1.78        1.46      1.15 o 
   8   5   6       10.50       10.60      7.11 o 
 -10   6   6       49.30       68.59      6.28 o 
  -9   6   6       70.88       59.06      5.59 o 
  -8   6   6       12.41        6.49      5.32 o 
  -7   6   6        6.07        5.63      2.98 o 
  -6   6   6        4.40        2.42      1.34 o 
  -5   6   6        1.99        1.31      1.28 o 
  -4   6   6       76.81       68.49      2.66 o 
  -3   6   6       82.62       75.62      2.72 o 
  -2   6   6       20.50       15.89      2.55 o 
  -1   6   6       16.33       16.39      2.18 o 
   0   6   6       11.12        8.16      3.28 o 
   1   6   6       11.31       13.11      5.75 o 
   2   6   6       18.93       20.77      6.89 o 
   3   6   6       24.62       26.41      4.24 o 
   4   6   6        2.22        2.36      1.35 o 
   5   6   6       11.36        8.42      4.31 o 
   6   6   6       57.93       70.64      4.34 o 
  -7   7   6       35.71       36.41      4.56 o 
  -6   7   6       30.29       29.14      3.30 o 
  -5   7   6        1.77        1.39      1.49 o 
  -4   7   6       39.71       27.67     10.26 o 
  -3   7   6      138.13      135.23      4.78 o 
  -2   7   6       20.20       20.69      2.63 o 
  -1   7   6       56.00       60.04      4.25 o 
   0   7   6      100.47      109.89      5.47 o 
   1   7   6        2.20        1.29      1.35 o 
   2   7   6       41.65       46.65      3.71 o 
   3   7   6       46.63       52.23      3.67 o 
 -15   1   7       73.82       71.95      3.61 o 
 -14   1   7        4.25        2.85      1.55 o 
 -13   1   7       15.38       11.80      2.78 o 
 -12   1   7      309.47      314.09      5.57 o 
 -11   1   7      108.74      105.66      3.38 o 
 -10   1   7        0.94        2.08      0.96 o 
  -9   1   7        7.30        9.99      2.02 o 
  -8   1   7        0.39        0.81      0.54 o 
  -7   1   7        3.45        4.92      1.24 o 
  -6   1   7      269.55      284.65      4.52 o 
  -5   1   7      853.36      849.70      6.75 o 
  -4   1   7       10.36       11.08      1.27 o 
  -3   1   7     3751.29     3705.35     61.12 o 
  -2   1   7        5.11        7.21      0.79 o 
  -1   1   7        0.10        0.25      0.51 o 
   0   1   7      658.30      679.16      5.99 o 
   1   1   7      443.45      433.66      3.53 o 
   2   1   7      108.46      114.20      2.27 o 
   3   1   7       66.08       59.71      1.63 o 
   4   1   7       33.68       35.79      1.69 o 
   5   1   7      112.87       96.11      2.21 o 
   6   1   7       35.85       41.12      1.76 o 
   7   1   7      433.00      444.99      6.99 o 
   8   1   7      104.32      105.58      2.58 o 
   9   1   7       20.94       25.25      2.58 o 
  10   1   7        0.03        0.34      0.96 o 
 -15   2   7       32.11       34.73     12.16 o 
 -14   2   7        6.64        4.78      2.25 o 
 -13   2   7      187.65      184.05      4.60 o 
 -12   2   7      172.26      175.37      4.07 o 
 -11   2   7       92.67       90.67      2.73 o 
 -10   2   7      410.92      403.71      4.65 o 
  -9   2   7       28.94       23.80      1.71 o 
  -8   2   7      153.71      156.20      2.98 o 
  -7   2   7       23.93       26.36      1.08 o 
  -6   2   7       14.10       11.68      1.19 o 
  -5   2   7      126.76      119.92      2.93 o 
  -4   2   7      895.61      922.72     12.08 o 
  -3   2   7     4100.60     4170.96     28.97 o 
  -2   2   7      131.30      114.96      3.26 o 
  -1   2   7      470.26      481.35      9.32 o 
   0   2   7       67.64       77.59      1.62 o 
   1   2   7        5.73        5.36      0.95 o 
   2   2   7        7.11        9.66      1.14 o 
   3   2   7        4.08        4.74      0.93 o 
   4   2   7        6.85        5.20      1.10 o 
   5   2   7      660.06      669.57      7.31 o 
   6   2   7      439.88      426.08      6.33 o 
   7   2   7       60.90       62.82      2.36 o 
   8   2   7       31.47       32.93      8.10 o 
   9   2   7       16.82       14.53      5.61 o 
  10   2   7        0.14        0.67      0.88 o 
 -14   3   7        1.31        1.13      1.18 o 
 -13   3   7       88.29       87.76      4.02 o 
 -12   3   7       36.32       37.71      2.96 o 
 -11   3   7       25.69       26.79      2.64 o 
 -10   3   7      447.74      437.59      8.52 o 
  -9   3   7      204.91      206.59      4.70 o 
  -8   3   7      268.43      257.40      4.19 o 
  -7   3   7      155.33      148.47      2.53 o 
  -6   3   7      106.61      100.71      2.04 o 
  -5   3   7       73.91       69.31      2.68 o 
  -4   3   7        9.23       16.22      3.79 o 
  -3   3   7      128.89      134.40      3.11 o 
  -2   3   7       74.77       76.05      2.30 o 
  -1   3   7      151.24      167.39      3.98 o 
   0   3   7       72.92       73.66      1.45 o 
   1   3   7        0.20        0.24      0.34 o 
   2   3   7      158.78      136.09      2.13 o 
   3   3   7        3.53        2.94      0.69 o 
   4   3   7      143.30      133.00      2.72 o 
   5   3   7        1.03        1.36      0.75 o 
   6   3   7      189.36      192.81      4.44 o 
   7   3   7       19.56       23.68      3.08 o 
   8   3   7        1.61        1.34      1.52 o 
   9   3   7        4.29        2.06      1.63 o 
 -13   4   7        0.18       -0.57      2.36 o 
 -12   4   7       37.74       38.74      4.38 o 
 -11   4   7       19.31       19.59      2.33 o 
 -10   4   7       38.13       33.63      2.33 o 
  -9   4   7      253.97      254.41      7.67 o 
  -8   4   7       19.73       19.67      1.16 o 
  -7   4   7       79.42       75.97      1.79 o 
  -6   4   7      753.18      724.04     19.51 o 
  -5   4   7       55.49       50.15      1.91 o 
  -4   4   7        6.44        7.60      2.39 o 
  -3   4   7       58.55       57.37      2.31 o 
  -2   4   7      526.63      503.52      7.07 o 
  -1   4   7        8.13        4.25      0.91 o 
   0   4   7     1009.37     1039.32     14.49 o 
   1   4   7       54.98       57.25      1.90 o 
   2   4   7      647.28      656.09      8.04 o 
   3   4   7      104.48      101.55      2.89 o 
   4   4   7       76.24       59.77      2.08 o 
   5   4   7       10.89       10.09      3.50 o 
   6   4   7       14.12       10.24      3.49 o 
   7   4   7        0.17        0.83      1.10 o 
   8   4   7       51.49       53.33      2.95 o 
 -12   5   7       13.78       11.47      7.56 o 
 -11   5   7       66.82       70.75      4.97 o 
 -10   5   7       37.11       33.14     14.21 o 
  -9   5   7        5.59        5.98      3.20 o 
  -8   5   7       38.96       39.91      5.16 o 
  -7   5   7       68.27       64.60      3.01 o 
  -6   5   7       12.89       11.89      3.25 o 
  -5   5   7       41.97       38.10      1.95 o 
  -4   5   7      251.81      261.37      5.72 o 
  -3   5   7       78.16       78.12      3.07 o 
  -2   5   7        8.76        5.92      1.94 o 
  -1   5   7      155.97      157.26      4.67 o 
   0   5   7       25.48       22.54      1.40 o 
   1   5   7       32.95       34.55      2.22 o 
   2   5   7        0.95        1.25      0.98 o 
   3   5   7      141.86      145.16      4.09 o 
   4   5   7       40.67       43.65      3.10 o 
   5   5   7       17.03       17.93      5.00 o 
   6   5   7        2.24        3.45      1.59 o 
   7   5   7       12.66        8.91      5.33 o 
 -10   6   7      139.15      155.63      6.99 o 
  -9   6   7        6.38        5.61      3.54 o 
  -8   6   7        0.69        1.05      2.75 o 
  -7   6   7       42.52       47.71      4.68 o 
  -6   6   7        7.99        7.57      4.41 o 
  -5   6   7        3.57        2.40      1.10 o 
  -4   6   7        0.01        0.19      0.62 o 
  -3   6   7        3.56        1.81      1.24 o 
  -2   6   7       13.72       10.67      4.58 o 
  -1   6   7       29.62       31.50      2.46 o 
   0   6   7       31.69       29.78      3.18 o 
   1   6   7        9.32        4.91      1.43 o 
   2   6   7      114.79      114.78      5.21 o 
   3   6   7      216.22      228.84      6.27 o 
   4   6   7       66.30       58.30      4.18 o 
   5   6   7        1.97        4.17      2.03 o 
  -6   7   7       11.65        9.81      6.79 o 
  -5   7   7       36.34       32.66      4.12 o 
  -4   7   7       13.49        6.46     11.32 o 
  -3   7   7        1.08        1.79      1.24 o 
  -2   7   7        0.32        0.40      0.87 o 
  -1   7   7      238.46      254.41      7.56 o 
   0   7   7      109.74      107.03      6.71 o 
   1   7   7       11.61        9.18      6.67 o 
   2   7   7       25.78       23.71      5.85 o 
 -15   0   8       10.17        8.84      5.99 o 
 -14   0   8        2.16        2.79      1.93 o 
 -13   0   8      227.51      222.45      7.75 o 
 -12   0   8       13.86       11.18      5.04 o 
 -11   0   8        0.01        0.69      1.03 o 
 -10   0   8       54.99       52.51      3.87 o 
  -9   0   8       10.72        9.88      3.37 o 
  -8   0   8       45.88       40.83      2.77 o 
  -7   0   8      135.99      138.59      4.69 o 
  -6   0   8      249.07      255.79      8.25 o 
  -5   0   8        1.63        4.16      1.25 o 
  -4   0   8      276.87      305.73      7.14 o 
  -3   0   8        0.01        1.10      0.87 o 
  -2   0   8       76.33       85.75      3.09 o 
  -1   0   8      205.21      221.73      5.27 o 
   0   0   8       11.06       15.46      1.61 o 
   1   0   8      169.63      195.05      4.57 o 
   2   0   8      529.82      541.62      7.15 o 
   3   0   8      175.65      167.44      4.19 o 
   4   0   8      351.96      360.74      5.81 o 
   5   0   8      199.86      199.67      4.43 o 
   6   0   8      604.57      577.08     11.89 o 
   7   0   8      152.65      155.26      4.63 o 
   8   0   8       11.71       11.65      3.99 o 
   9   0   8       15.09        6.47      3.84 o 
  10   0   8       17.32       17.21     17.00 o 
 -15   1   8        0.06        0.34      0.81 o 
 -14   1   8        2.60        2.26      1.22 o 
 -13   1   8      125.59      129.05      3.94 o 
 -12   1   8      267.11      279.26      4.97 o 
 -11   1   8       33.25       35.10      2.39 o 
 -10   1   8       22.36       21.58      2.53 o 
  -9   1   8       10.74       10.98      2.42 o 
  -8   1   8       57.83       59.66      2.12 o 
  -7   1   8      372.02      384.34      5.18 o 
  -6   1   8      124.34      128.68      2.24 o 
  -5   1   8      466.60      452.10     15.34 o 
  -4   1   8     3339.34     3426.14     20.43 o 
  -3   1   8     1593.14     1753.40     23.09 o 
  -2   1   8       16.37       16.74      1.13 o 
  -1   1   8        8.36        9.44      1.02 o 
   0   1   8      262.32      297.40      4.03 o 
   1   1   8      106.20      116.60      2.08 o 
   2   1   8      170.20      172.67      2.68 o 
   3   1   8       64.94       60.39      1.95 o 
   4   1   8       73.35       67.30      1.92 o 
   5   1   8      219.53      213.16      3.30 o 
   6   1   8      209.06      201.29      4.06 o 
   7   1   8       18.12       16.87      3.89 o 
   8   1   8       96.48      101.15      3.12 o 
   9   1   8        1.50        2.08      1.27 o 
  10   1   8        0.88        1.44      0.85 o 
 -15   2   8       34.16       21.51     13.53 o 
 -14   2   8       93.74       86.57      4.54 o 
 -13   2   8       46.77       50.98      2.94 o 
 -12   2   8        9.46        7.82      2.26 o 
 -11   2   8       10.75        9.87      2.53 o 
 -10   2   8       92.52       97.33      2.70 o 
  -9   2   8       25.92       21.92      1.62 o 
  -8   2   8      110.64      106.53      3.17 o 
  -7   2   8      187.51      203.40      2.87 o 
  -6   2   8       33.08       30.48      0.95 o 
  -5   2   8       43.94       52.10      2.81 o 
  -4   2   8     1129.22     1153.05     20.99 o 
  -3   2   8      486.26      536.18      8.12 o 
  -2   2   8      752.97      808.90     12.61 o 
  -1   2   8        0.03        0.08      0.49 o 
   0   2   8      622.53      630.61      4.84 o 
   1   2   8       18.07       18.79      1.16 o 
   2   2   8       13.94       18.46      1.28 o 
   3   2   8      231.49      246.64      3.38 o 
   4   2   8       24.99       21.16      1.81 o 
   5   2   8      294.18      286.48      4.88 o 
   6   2   8       20.01       11.69      1.90 o 
   7   2   8        1.97        2.56      1.04 o 
   8   2   8        0.93        1.28      0.75 o 
   9   2   8       75.75       78.40      3.36 o 
 -14   3   8       44.25       43.99      4.49 o 
 -13   3   8        0.33        0.45      1.33 o 
 -12   3   8       10.16        8.37      2.72 o 
 -11   3   8       11.67        8.80      3.23 o 
 -10   3   8       59.92       59.04      1.94 o 
  -9   3   8       49.88       47.24      1.68 o 
  -8   3   8       47.06       46.64      1.53 o 
  -7   3   8        3.94        3.28      0.94 o 
  -6   3   8      138.57      127.63      5.09 o 
  -5   3   8      115.03      124.38      3.39 o 
  -4   3   8      141.57      147.93      3.49 o 
  -3   3   8      129.81      137.77      3.21 o 
  -2   3   8        3.39        2.39      0.91 o 
  -1   3   8        1.23        2.40      0.68 o 
   0   3   8      296.58      300.20      3.89 o 
   1   3   8      233.70      232.53      3.85 o 
   2   3   8       48.69       47.70      1.73 o 
   3   3   8        5.24        1.92      0.70 o 
   4   3   8      156.65      161.13      3.83 o 
   5   3   8      161.99      148.87      3.71 o 
   6   3   8        2.07        1.22      1.10 o 
   7   3   8       14.29        8.40      3.14 o 
   8   3   8       11.58        7.59      3.50 o 
   9   3   8       15.64       16.07      3.60 o 
 -13   4   8       23.41       20.39     14.20 o 
 -12   4   8      102.50      100.37      5.83 o 
 -11   4   8        4.91        8.17      3.87 o 
 -10   4   8        6.97        4.69      2.09 o 
  -9   4   8       64.56       65.28      3.74 o 
  -8   4   8        1.77        2.86      1.04 o 
  -7   4   8       29.18       27.13      2.50 o 
  -6   4   8      410.33      422.67      5.77 o 
  -5   4   8        1.78        1.65      0.70 o 
  -4   4   8        1.28        2.16      0.99 o 
  -3   4   8      224.14      210.26      4.52 o 
  -2   4   8      251.73      241.83      5.31 o 
  -1   4   8       12.85       14.59      4.16 o 
   0   4   8      101.70       97.93      2.43 o 
   1   4   8        7.01        6.93      1.77 o 
   2   4   8      127.17      121.99      2.72 o 
   3   4   8        2.51        5.95      1.52 o 
   4   4   8       63.47       67.56      2.99 o 
   5   4   8      166.60      184.38      5.05 o 
   6   4   8       10.14        6.78      3.06 o 
   7   4   8       14.04       12.40      2.59 o 
   8   4   8       23.02       26.82      3.78 o 
 -11   5   8       27.47       34.93      4.85 o 
 -10   5   8        5.44        5.08      2.48 o 
  -9   5   8        1.75        3.16      1.71 o 
  -8   5   8        7.99        6.49      2.50 o 
  -7   5   8       54.80       51.74      2.79 o 
  -6   5   8        8.62        7.48      3.20 o 
  -5   5   8        0.00        0.31      1.00 o 
  -4   5   8      182.90      173.20      4.65 o 
  -3   5   8        6.61        6.07      1.86 o 
  -2   5   8      317.36      296.85      7.92 o 
  -1   5   8       19.13       17.60      2.20 o 
   0   5   8       93.86      102.36      3.76 o 
   1   5   8       13.51       15.39      4.91 o 
   2   5   8       17.07       12.47      4.09 o 
   3   5   8       37.76       30.64      4.37 o 
   4   5   8       14.31       14.78      6.13 o 
   5   5   8      133.29      135.89      5.61 o 
   6   5   8        3.38        2.85      1.48 o 
  -9   6   8       25.79       23.65      5.18 o 
  -8   6   8        0.18        0.69      2.02 o 
  -7   6   8       21.17       23.65      4.12 o 
  -6   6   8       10.09        5.74      3.49 o 
  -5   6   8       14.48       11.81      4.06 o 
  -4   6   8        0.94        1.15      1.60 o 
  -3   6   8        0.06        0.72      1.01 o 
  -2   6   8        0.01        0.42      1.18 o 
  -1   6   8       72.50       68.23      5.04 o 
   0   6   8       75.00       84.82      6.01 o 
   1   6   8       59.92       56.61      4.18 o 
   2   6   8       27.44       23.80      3.96 o 
   3   6   8      145.28      146.43      5.44 o 
   4   6   8        0.73        1.37      1.39 o 
  -6   7   8       29.18       30.90      3.58 o 
  -5   7   8       81.18       84.45      4.86 o 
  -4   7   8       25.59       26.66      3.33 o 
  -3   7   8        1.56        1.31      1.08 o 
  -2   7   8       23.75       31.37      3.65 o 
  -1   7   8       73.60       76.45      4.75 o 
   0   7   8        4.71        3.04      3.19 o 
   1   7   8       18.75       21.86      3.96 o 
 -15   1   9       16.33       13.63      4.62 o 
 -14   1   9       30.11       33.46      2.52 o 
 -13   1   9      131.32      140.60      4.31 o 
 -12   1   9       57.11       56.03      2.57 o 
 -11   1   9      144.47      148.09      4.33 o 
 -10   1   9       24.90       29.04      2.48 o 
  -9   1   9      738.41      742.34      9.67 o 
  -8   1   9        3.18        4.04      1.13 o 
  -7   1   9        4.91        3.97      0.89 o 
  -6   1   9        0.40        1.41      0.47 o 
  -5   1   9       57.65       61.98      2.23 o 
  -4   1   9       72.41       79.78      2.67 o 
  -3   1   9       18.88       19.20      1.66 o 
  -2   1   9        3.36        6.33      1.53 o 
  -1   1   9       12.11       12.79      1.74 o 
   0   1   9        1.49        1.85      0.49 o 
   1   1   9      364.19      404.77      4.62 o 
   2   1   9      112.61      111.32      2.62 o 
   3   1   9      183.81      192.96      3.31 o 
   4   1   9       24.58       25.09      2.44 o 
   5   1   9      314.29      300.75      5.14 o 
   6   1   9       35.63       31.47      2.15 o 
   7   1   9        3.92        3.84      1.31 o 
   8   1   9        2.27        2.12      1.24 o 
   9   1   9        1.48        1.54      1.62 o 
 -14   2   9        1.03        1.04      0.96 o 
 -13   2   9      176.55      182.91      4.59 o 
 -12   2   9      103.31       92.42      2.77 o 
 -11   2   9        0.01        0.71      0.88 o 
 -10   2   9        3.35        2.19      0.68 o 
  -9   2   9        8.16        8.79      2.21 o 
  -8   2   9      108.16      112.18      3.36 o 
  -7   2   9      104.52      101.33      2.22 o 
  -6   2   9      424.41      442.29      5.09 o 
  -5   2   9       42.05       40.53      2.03 o 
  -4   2   9      784.05      839.68     12.14 o 
  -3   2   9       15.50       20.21      4.32 o 
  -2   2   9      125.88      126.66      2.00 o 
  -1   2   9      147.69      154.53      2.40 o 
   0   2   9      161.10      159.01      2.61 o 
   1   2   9      119.15      113.61      2.14 o 
   2   2   9      201.22      197.06      2.99 o 
   3   2   9       76.52       80.27      2.32 o 
   4   2   9      352.10      350.85      5.66 o 
   5   2   9      106.69      105.75      2.96 o 
   6   2   9      123.42      103.09      3.08 o 
   7   2   9        0.36        0.95      0.90 o 
   8   2   9        0.01        0.92      1.04 o 
   9   2   9       35.81       34.94      3.53 o 
 -14   3   9       19.97       25.52      4.75 o 
 -13   3   9       24.43       20.79     10.28 o 
 -12   3   9       11.10       14.68      4.41 o 
 -11   3   9      126.24      120.96      3.33 o 
 -10   3   9      172.33      166.32      3.01 o 
  -9   3   9       69.91       72.80      2.11 o 
  -8   3   9       89.80       84.97      2.47 o 
  -7   3   9        0.00       -0.08      0.32 o 
  -6   3   9      162.87      169.51      8.69 o 
  -5   3   9       13.93       11.68      2.58 o 
  -4   3   9      105.86      114.40      3.07 o 
  -3   3   9        1.36       53.02      5.50 o 
  -2   3   9       70.72       73.81      2.79 o 
  -1   3   9       42.51       39.08      0.92 o 
   0   3   9        2.77        6.78      1.14 o 
   1   3   9       41.04       44.97      1.60 o 
   2   3   9     1169.68     1194.32     11.83 o 
   3   3   9       65.49       63.64      1.96 o 
   4   3   9       14.10       16.52      2.03 o 
   5   3   9       41.73       38.75      2.48 o 
   6   3   9      140.99      166.33      4.59 o 
   7   3   9       41.08       40.94      2.76 o 
   8   3   9       95.61      107.92      3.88 o 
 -13   4   9       98.67       99.34      5.97 o 
 -12   4   9       51.66       49.54      5.38 o 
 -11   4   9       35.84       41.30      3.75 o 
 -10   4   9       22.41       21.18      7.44 o 
  -9   4   9       87.43       93.89      3.87 o 
  -8   4   9       10.17       12.11      3.07 o 
  -7   4   9      277.03      293.66      6.64 o 
  -6   4   9       44.26       43.13      2.09 o 
  -5   4   9        6.08        4.18      1.36 o 
  -4   4   9      197.85      189.07      4.02 o 
  -3   4   9        1.97        0.85      0.83 o 
  -2   4   9      136.74      142.30      3.89 o 
  -1   4   9       54.54       54.15      2.66 o 
   0   4   9      105.52      104.83      3.81 o 
   1   4   9        4.86        4.11      0.78 o 
   2   4   9       23.10       28.60      1.94 o 
   3   4   9        0.00        0.53      0.60 o 
   4   4   9       42.27       38.94      2.88 o 
   5   4   9       17.12       13.73      3.95 o 
   6   4   9        0.48        1.21      1.03 o 
   7   4   9        4.49        2.51      1.53 o 
 -11   5   9       34.37       45.40      5.81 o 
 -10   5   9       46.00       42.77      4.02 o 
  -9   5   9       68.95       70.23      5.11 o 
  -8   5   9      130.83      126.16      4.65 o 
  -7   5   9        1.97        1.37      0.79 o 
  -6   5   9       70.28       66.06      2.56 o 
  -5   5   9       55.84       52.02      2.53 o 
  -4   5   9       35.83       34.38      2.39 o 
  -3   5   9       25.41       15.30      5.42 o 
  -2   5   9       19.98       15.88      5.86 o 
  -1   5   9        4.29        3.75      1.24 o 
   0   5   9        0.00        0.75      0.78 o 
   1   5   9        0.09        0.54      0.83 o 
   2   5   9        0.32        0.32      1.04 o 
   3   5   9       96.65      102.70      4.57 o 
   4   5   9       58.72       61.28      3.95 o 
   5   5   9       28.48       28.74      3.46 o 
   6   5   9        5.75        6.05      3.87 o 
  -9   6   9       16.33       10.35      8.35 o 
  -8   6   9       98.15      112.86      6.27 o 
  -7   6   9       16.43       12.00      9.43 o 
  -6   6   9       51.42       50.26      3.07 o 
  -5   6   9       42.91       43.66      2.41 o 
  -4   6   9       71.68       74.85      3.59 o 
  -3   6   9       68.00       79.46      4.18 o 
  -2   6   9        1.30        1.72      0.86 o 
  -1   6   9       56.92       45.65      3.92 o 
   0   6   9      160.83      173.13      6.88 o 
   1   6   9       44.15       53.92      3.62 o 
   2   6   9        0.69        1.23      1.99 o 
   3   6   9       19.59       16.52      8.74 o 
  -4   7   9        4.40        2.66      4.31 o 
  -3   7   9       32.40       42.18      3.40 o 
  -2   7   9       62.72       61.93      4.85 o 
  -1   7   9       25.38       19.32     13.16 o 
 -15   0  10       23.96       15.36      8.59 o 
 -14   0  10      217.81      205.46      7.88 o 
 -13   0  10      121.73      127.15      5.42 o 
 -12   0  10      115.61      122.04      5.24 o 
 -11   0  10      360.22      387.69     12.04 o 
 -10   0  10       34.82       31.00      3.75 o 
  -9   0  10      340.31      355.47     11.72 o 
  -8   0  10      161.18      165.91     10.61 o 
  -7   0  10      390.75      400.55      8.17 o 
  -6   0  10      192.20      195.30      4.48 o 
  -4   0  10       46.91       36.45      1.73 o 
  -3   0  10        0.19        0.38      0.54 o 
  -2   0  10      276.17      259.39      6.17 o 
  -1   0  10      717.89      730.18     16.21 o 
   0   0  10      454.17      491.10      8.34 o 
   1   0  10      903.18      994.03     10.09 o 
   2   0  10      108.99      111.59      3.81 o 
   3   0  10        1.30        4.32      1.39 o 
   4   0  10      960.07      963.79     18.20 o 
   5   0  10        2.01        1.80      1.01 o 
   6   0  10       28.29       28.70      3.91 o 
   7   0  10      205.44      215.39      5.49 o 
   8   0  10       12.95        7.88      3.83 o 
 -15   1  10       22.53       21.96      3.27 o 
 -14   1  10       23.57       18.14      6.30 o 
 -13   1  10       71.04       71.91      3.37 o 
 -12   1  10      113.87      115.20      3.64 o 
 -11   1  10       70.71       72.16      2.94 o 
 -10   1  10      114.41      114.94      3.58 o 
  -9   1  10       60.08       55.49      2.23 o 
  -8   1  10        6.84        6.47      1.53 o 
  -7   1  10        1.22        1.27      0.42 o 
  -6   1  10        0.36        0.75      0.40 o 
  -5   1  10        1.86        3.26      1.10 o 
  -4   1  10       81.20       85.13      2.97 o 
  -3   1  10      452.67      451.82      5.29 o 
  -2   1  10        5.09        4.88      1.12 o 
  -1   1  10      134.31      147.67      2.47 o 
   0   1  10       43.08       46.31      1.57 o 
   1   1  10        0.00        0.67      0.60 o 
   2   1  10       11.51       14.52      2.61 o 
   3   1  10        2.82        3.58      0.86 o 
   4   1  10      205.60      194.20      4.10 o 
   5   1  10       58.77       54.70      2.12 o 
   6   1  10       23.73       20.24      3.41 o 
   7   1  10        0.57        1.06      0.69 o 
   8   1  10       18.35       25.12      3.56 o 
 -14   2  10        5.34        3.01      2.05 o 
 -13   2  10        7.70        6.28      3.35 o 
 -12   2  10       22.68       17.28      3.67 o 
 -11   2  10       42.99       40.88      2.43 o 
 -10   2  10       11.33        9.99      2.83 o 
  -9   2  10      309.90      310.42      4.10 o 
  -8   2  10       42.21       40.15      1.71 o 
  -7   2  10       37.96       37.42      1.47 o 
  -6   2  10      140.86      147.18      3.88 o 
  -5   2  10      793.22      842.68     25.40 o 
  -4   2  10      737.65      777.15      9.31 o 
  -3   2  10       11.90       11.65      2.97 o 
  -2   2  10       27.68       26.97      1.69 o 
  -1   2  10      520.27      548.87      5.23 o 
   0   2  10        1.47        1.17      0.62 o 
   1   2  10        6.82        7.16      1.46 o 
   2   2  10        0.00        0.89      0.71 o 
   3   2  10        0.41        1.09      0.56 o 
   4   2  10      131.50      138.51      3.31 o 
   5   2  10        7.46        6.25      1.61 o 
   6   2  10        7.30        6.63      2.37 o 
   7   2  10       21.29       14.62      5.74 o 
   8   2  10        1.44        1.34      1.01 o 
 -14   3  10       71.72       70.09      5.22 o 
 -13   3  10        0.91        2.31      1.66 o 
 -12   3  10       44.34       43.35      3.09 o 
 -11   3  10      127.29      130.22      4.81 o 
 -10   3  10        1.55        2.14      0.91 o 
  -9   3  10      259.74      272.59      6.12 o 
  -8   3  10      341.02      351.35      7.31 o 
  -7   3  10      131.27      129.05      3.47 o 
  -6   3  10      148.67      153.34      4.31 o 
  -5   3  10      248.65      250.18      5.02 o 
  -4   3  10       71.79       70.06      2.78 o 
  -3   3  10        4.34        6.26      1.65 o 
  -2   3  10       56.85       61.56      3.16 o 
  -1   3  10        0.00        0.02      0.24 o 
   0   3  10      335.56      331.54      3.58 o 
   1   3  10      501.97      493.84      4.48 o 
   2   3  10       15.21       14.13      1.65 o 
   3   3  10      251.14      241.28      3.57 o 
   4   3  10      340.30      339.83      5.70 o 
   5   3  10        2.27        1.33      0.70 o 
   6   3  10       71.79       60.87      3.45 o 
   7   3  10       19.70       25.43      3.54 o 
 -13   4  10        0.14       -0.69      2.59 o 
 -12   4  10        1.29       -0.60      2.42 o 
 -11   4  10       31.94       33.43      3.04 o 
 -10   4  10       92.12       88.94      3.93 o 
  -9   4  10       51.63       48.65      3.20 o 
  -8   4  10        9.90        7.31      2.30 o 
  -7   4  10        2.44        2.85      1.13 o 
  -6   4  10       46.34       45.43      2.75 o 
  -5   4  10       90.02       95.58      3.48 o 
  -4   4  10       84.58       84.29      3.18 o 
  -3   4  10      167.06      167.42      5.13 o 
  -2   4  10       13.35       13.42      4.39 o 
  -1   4  10        4.66        5.15      1.81 o 
   0   4  10       66.58       67.58      2.53 o 
   1   4  10      136.18      135.20      3.15 o 
   2   4  10       22.88       20.07      5.63 o 
   3   4  10        4.14        3.93      1.42 o 
   4   4  10       25.29       22.93      7.09 o 
   5   4  10       23.84       18.48      6.67 o 
   6   4  10       28.72       39.32      3.26 o 
 -11   5  10      102.53      114.76      6.09 o 
 -10   5  10        6.40        4.35      2.70 o 
  -9   5  10        4.71        2.84      1.84 o 
  -8   5  10        5.28        4.94      3.57 o 
  -7   5  10       35.49       33.64      2.45 o 
  -6   5  10       44.13       39.57      3.23 o 
  -5   5  10       28.66       29.14      2.58 o 
  -4   5  10       66.41       60.97      3.09 o 
  -3   5  10      107.70      113.93      3.91 o 
  -2   5  10       37.31       31.38      2.42 o 
  -1   5  10      207.85      211.96      5.27 o 
   0   5  10       51.95       45.24      2.87 o 
   1   5  10        0.54        0.88      0.85 o 
   2   5  10      129.97      129.27      4.99 o 
   3   5  10        7.57        7.40      2.93 o 
   4   5  10        0.42        1.65      1.41 o 
   5   5  10       51.86       71.97      5.61 o 
  -9   6  10        0.53        0.65      2.46 o 
  -8   6  10        0.02        0.47      1.73 o 
  -7   6  10       16.35        7.40      6.94 o 
  -6   6  10       11.45       10.74      5.24 o 
  -5   6  10       51.54       50.40      2.65 o 
  -4   6  10        0.00        0.49      1.08 o 
  -3   6  10        5.28        3.69      1.55 o 
  -2   6  10       11.57        9.40      5.60 o 
  -1   6  10       20.24       14.58     10.54 o 
   0   6  10       62.00       72.20      4.03 o 
   1   6  10      104.14      106.85      5.64 o 
   2   6  10        1.95        2.82      1.95 o 
 -15   1  11        0.21        0.57      1.23 o 
 -14   1  11      304.44      295.07      7.31 o 
 -13   1  11        5.18        2.77      1.28 o 
 -12   1  11       41.99       38.89      2.59 o 
 -11   1  11       24.76       26.09      2.65 o 
 -10   1  11        3.69        4.11      1.46 o 
  -9   1  11       24.52       26.45      2.43 o 
  -8   1  11        3.13        4.07      1.30 o 
  -7   1  11       18.26       17.43      1.10 o 
  -6   1  11       10.29        9.04      1.20 o 
  -5   1  11        3.38        3.97      1.05 o 
  -4   1  11      166.57      169.27      3.22 o 
  -3   1  11       40.11       39.56      1.58 o 
  -2   1  11        1.24        1.32      0.60 o 
  -1   1  11        5.35        6.32      1.32 o 
   0   1  11        1.93        3.63      0.92 o 
   1   1  11       20.47       19.53      2.37 o 
   2   1  11        9.43        9.51      1.70 o 
   3   1  11      326.28      327.14      5.61 o 
   4   1  11      241.88      232.55      3.91 o 
   5   1  11      287.22      300.41      4.64 o 
   6   1  11        3.71        3.32      1.54 o 
   7   1  11        8.80        4.79      1.81 o 
 -14   2  11       14.48       10.90      6.55 o 
 -13   2  11       17.51       12.24      6.09 o 
 -12   2  11      262.80      267.21      5.88 o 
 -11   2  11       11.83        9.79      2.88 o 
 -10   2  11      147.67      141.73      3.02 o 
  -9   2  11        6.41        5.74      1.84 o 
  -8   2  11       32.65       33.54      1.75 o 
  -7   2  11      195.49      192.22      3.88 o 
  -6   2  11       19.75       21.93      4.71 o 
  -5   2  11     1790.38     1846.38     12.68 o 
  -4   2  11       95.19      100.62      3.56 o 
  -3   2  11       86.43       97.49      3.07 o 
  -2   2  11        1.42        1.91      0.48 o 
  -1   2  11      164.25      163.39      2.93 o 
   0   2  11        1.41        2.26      0.69 o 
   1   2  11        1.16        2.40      0.82 o 
   2   2  11        7.91        9.62      1.86 o 
   3   2  11        5.29        4.96      1.18 o 
   4   2  11      420.26      430.33      5.30 o 
   5   2  11       55.95       49.49      2.50 o 
   6   2  11       21.97       24.02      2.71 o 
   7   2  11       33.93       33.59      3.67 o 
 -13   3  11       75.61       85.90      4.16 o 
 -12   3  11        1.67        1.41      1.37 o 
 -11   3  11      249.05      252.07      7.32 o 
 -10   3  11        0.85        1.59      1.00 o 
  -9   3  11       20.99       17.59      4.00 o 
  -8   3  11      386.43      386.44      8.31 o 
  -7   3  11       15.31       17.51      3.43 o 
  -6   3  11       55.57       56.21      2.87 o 
  -5   3  11      683.85      720.13     14.27 o 
  -4   3  11      596.49      614.51      9.35 o 
  -3   3  11       69.00       65.65      3.19 o 
  -2   3  11      260.02      275.04      5.12 o 
  -1   3  11      155.45      150.98      4.21 o 
   0   3  11      349.92      353.21      6.74 o 
   1   3  11      252.54      250.36      8.99 o 
   2   3  11       76.21       72.25      2.03 o 
   3   3  11       19.63       17.88      4.27 o 
   4   3  11       42.04       42.01      2.21 o 
   5   3  11        0.08        0.50      1.09 o 
   6   3  11        1.56        1.69      0.95 o 
 -12   4  11       31.85       25.02      4.81 o 
 -11   4  11        1.01        1.53      1.38 o 
 -10   4  11        4.30        4.94      2.08 o 
  -9   4  11        0.68        0.55      1.32 o 
  -8   4  11      115.94      118.91      3.77 o 
  -7   4  11       66.88       66.95      2.86 o 
  -6   4  11        1.64        3.47      1.23 o 
  -5   4  11       57.06       53.73      3.83 o 
  -4   4  11      124.97      125.04      4.57 o 
  -3   4  11      403.97      415.17      9.64 o 
  -2   4  11      113.25      117.97      4.74 o 
  -1   4  11      178.05      194.00      5.32 o 
   0   4  11        9.66        9.23      2.75 o 
   1   4  11       55.76       58.50      3.22 o 
   2   4  11       37.37       43.12      4.72 o 
   3   4  11       36.53       29.87      4.86 o 
   4   4  11       79.99       83.33      4.90 o 
   5   4  11        3.27        2.13      1.69 o 
 -11   5  11       11.90        7.44      5.33 o 
 -10   5  11        5.16        2.18      3.38 o 
  -9   5  11        0.03        0.76      1.22 o 
  -8   5  11        3.93        4.31      1.49 o 
  -7   5  11        8.77        4.88      2.07 o 
  -6   5  11      142.96      129.21      3.93 o 
  -5   5  11        4.22        3.61      1.68 o 
  -4   5  11        0.20        0.94      1.48 o 
  -3   5  11       15.56       17.01      5.48 o 
  -2   5  11       23.05       17.82      6.92 o 
  -1   5  11        0.05        0.60      0.77 o 
   0   5  11        0.20        0.31      1.17 o 
   1   5  11        1.37        2.43      1.36 o 
   2   5  11       10.70       14.13      6.68 o 
   3   5  11       39.65       47.62      3.87 o 
   4   5  11       17.08       11.59      7.45 o 
  -8   6  11       21.13       26.15      3.47 o 
  -7   6  11        0.76        1.25      1.46 o 
  -6   6  11       66.92       63.97      3.63 o 
  -5   6  11        1.71        0.41      1.15 o 
  -4   6  11       18.30       12.36      6.04 o 
  -3   6  11        0.99        2.90      3.54 o 
  -2   6  11       67.38       64.00      4.71 o 
  -1   6  11        9.97        9.83      5.56 o 
   0   6  11       19.57       15.11      7.70 o 
   1   6  11      165.94      201.91      6.97 o 
 -14   0  12       35.51       34.17      4.53 o 
 -13   0  12       29.02       29.72      3.94 o 
 -12   0  12       83.71       81.85      4.51 o 
 -11   0  12       25.17       25.57      3.32 o 
 -10   0  12       50.86       51.77      3.60 o 
  -9   0  12      451.08      457.36     12.19 o 
  -8   0  12       13.44       12.34      4.60 o 
  -7   0  12      131.41      135.39      4.02 o 
  -5   0  12      175.98      174.09      6.00 o 
  -4   0  12       46.11       48.41      4.79 o 
  -3   0  12       11.06       23.62      3.45 o 
  -2   0  12       38.09       38.21      2.70 o 
  -1   0  12        4.44        6.12      1.80 o 
   0   0  12        4.44        4.88      1.48 o 
   1   0  12        3.73        4.16      1.38 o 
   2   0  12       11.39       11.78      3.73 o 
   3   0  12       33.84       35.36      3.20 o 
   4   0  12       69.49       75.52      4.53 o 
   5   0  12        0.13        1.43      1.12 o 
   6   0  12       14.11       11.25      5.81 o 
   7   0  12        8.02        3.29      1.59 o 
 -14   1  12      122.21      120.06      3.86 o 
 -13   1  12        0.91        1.19      0.81 o 
 -12   1  12       11.55        9.32      3.69 o 
 -11   1  12       15.85       13.14      4.01 o 
 -10   1  12       67.25       66.95      2.31 o 
  -9   1  12      136.35      140.43      3.49 o 
  -8   1  12        1.82        1.74      0.87 o 
  -7   1  12      118.65      130.09      2.75 o 
  -6   1  12      248.23      250.88      5.09 o 
  -5   1  12      550.97      573.88     25.49 o 
  -4   1  12       19.86       20.61      1.72 o 
  -3   1  12       52.62       48.99      2.67 o 
  -2   1  12      203.98      209.57      3.69 o 
  -1   1  12      152.97      160.98      3.18 o 
   0   1  12      155.12      163.25      3.13 o 
   1   1  12       97.76       97.28      2.70 o 
   2   1  12      152.36      152.35      3.50 o 
   3   1  12        9.68       10.35      2.01 o 
   4   1  12      218.75      211.39      3.98 o 
   5   1  12       69.39       68.47      2.38 o 
   6   1  12        2.59        2.25      1.25 o 
   7   1  12        0.77        0.48      0.75 o 
 -14   2  12       63.24       61.37      3.62 o 
 -13   2  12       33.01       32.11      2.82 o 
 -12   2  12       76.03       80.37      3.50 o 
 -11   2  12      113.49      117.30      3.94 o 
 -10   2  12       39.64       36.08      4.18 o 
  -9   2  12       21.60       24.27      5.60 o 
  -8   2  12        0.32        0.88      0.77 o 
  -7   2  12       28.39       26.86      5.64 o 
  -6   2  12      666.67      675.31      7.57 o 
  -5   2  12       47.14       45.98      2.73 o 
  -4   2  12      122.61      126.59      3.73 o 
  -3   2  12       66.13       68.65      2.90 o 
  -2   2  12        9.94        9.46      0.87 o 
  -1   2  12       16.74       15.69      1.43 o 
   0   2  12        3.34        4.18      1.04 o 
   1   2  12      446.26      463.09      7.30 o 
   2   2  12       10.38       10.56      1.96 o 
   3   2  12       20.18       15.52      2.96 o 
   4   2  12       50.46       57.35      2.19 o 
   5   2  12        5.30        6.28      2.47 o 
   6   2  12       99.69      103.18      3.78 o 
 -13   3  12        9.48        7.85      4.18 o 
 -12   3  12       12.36        9.60      5.85 o 
 -11   3  12        3.39        2.65      1.60 o 
 -10   3  12       15.99       12.91      3.86 o 
  -9   3  12       52.80       58.56      2.90 o 
  -8   3  12      219.90      242.51      5.05 o 
  -7   3  12       27.54       20.64      4.76 o 
  -6   3  12      373.72      388.37      9.95 o 
  -5   3  12      145.84      139.34      4.37 o 
  -4   3  12        8.88        9.66      2.65 o 
  -3   3  12        3.31        3.65      1.06 o 
  -2   3  12       62.86       68.50      3.02 o 
  -1   3  12       19.75       18.64      4.30 o 
   0   3  12        0.87        1.51      1.02 o 
   1   3  12        0.04        1.19      0.99 o 
   2   3  12       47.17       50.11      2.80 o 
   3   3  12       98.19       90.42      3.42 o 
   4   3  12        4.10        3.88      1.30 o 
   5   3  12        0.01        0.03      1.40 o 
 -12   4  12        8.67        8.01      6.76 o 
 -11   4  12       81.19       79.51      3.97 o 
 -10   4  12        0.14        0.49      1.19 o 
  -9   4  12        0.09        1.05      1.05 o 
  -8   4  12       44.77       44.05      2.50 o 
  -7   4  12       42.61       38.34      2.38 o 
  -6   4  12       75.07       79.08      3.29 o 
  -5   4  12        1.77        1.84      1.37 o 
  -4   4  12      206.32      214.90      5.76 o 
  -3   4  12       80.73       88.98      3.99 o 
  -2   4  12        0.35        0.76      1.03 o 
  -1   4  12       25.55       23.56      2.22 o 
   0   4  12       43.95       38.96      2.46 o 
   1   4  12       24.97       19.42      6.23 o 
   2   4  12       19.29       19.07      2.40 o 
   3   4  12       24.53       18.78      9.28 o 
   4   4  12        0.05        0.40      1.81 o 
 -10   5  12        1.27        2.85      2.22 o 
  -9   5  12       20.25       15.52      4.08 o 
  -8   5  12        0.69        0.93      1.15 o 
  -7   5  12        6.66        6.86      3.18 o 
  -6   5  12        1.58        1.36      1.23 o 
  -5   5  12        0.63        1.05      1.09 o 
  -4   5  12        0.33        0.67      1.60 o 
  -3   5  12       15.46       12.92      5.87 o 
  -2   5  12       17.36       18.84      3.00 o 
  -1   5  12        6.69        7.02      3.44 o 
   0   5  12       11.75        8.00      3.58 o 
   1   5  12        0.94        2.29      2.16 o 
   2   5  12       16.48        8.04      5.84 o 
  -6   6  12        7.59        4.54      3.78 o 
  -5   6  12        3.83        2.99      1.63 o 
  -4   6  12       50.97       60.38      4.25 o 
  -3   6  12       12.33        6.73      8.39 o 
  -2   6  12        4.70        3.87      3.81 o 
  -1   6  12        5.62        2.08      2.67 o 
 -14   1  13        6.00        2.81      2.17 o 
 -13   1  13        2.49        2.87      1.61 o 
 -12   1  13       50.85       52.56      2.87 o 
 -11   1  13       89.40       82.56      3.43 o 
 -10   1  13       18.65       19.67      2.24 o 
  -9   1  13        0.31        0.59      0.40 o 
  -8   1  13      132.58      137.02      3.53 o 
  -7   1  13        7.81        8.65      2.81 o 
  -6   1  13      144.63      148.21      3.60 o 
  -5   1  13       30.87       33.67      1.95 o 
  -4   1  13        9.31        9.83      2.41 o 
  -3   1  13      153.54      159.36      2.91 o 
  -2   1  13      123.65      125.93      4.40 o 
  -1   1  13      261.02      281.38      5.13 o 
   0   1  13       18.07       17.77      2.07 o 
   1   1  13       61.21       62.01      2.28 o 
   2   1  13       31.29       28.24      2.00 o 
   3   1  13      159.75      157.82      3.54 o 
   4   1  13        1.68        2.11      0.67 o 
   5   1  13        1.25        1.15      0.79 o 
   6   1  13       16.31        8.17      6.18 o 
 -13   2  13        9.65        6.67      3.90 o 
 -12   2  13       66.48       71.11      3.14 o 
 -11   2  13       80.34       78.87      3.77 o 
 -10   2  13      187.13      205.06      6.72 o 
  -9   2  13       72.19       70.36      3.20 o 
  -8   2  13       10.44       10.15      3.24 o 
  -7   2  13        1.18        0.89      0.93 o 
  -6   2  13      211.43      206.41      5.52 o 
  -5   2  13        2.86        3.08      1.24 o 
  -4   2  13      102.70      103.21      3.64 o 
  -3   2  13        0.10       -0.06      1.18 o 
  -2   2  13       96.00      105.08      3.67 o 
  -1   2  13      147.82      157.52      4.27 o 
   0   2  13      323.72      326.32      5.48 o 
   1   2  13       31.48       30.35      2.81 o 
   2   2  13      118.38      115.55      3.54 o 
   3   2  13        2.45        2.80      0.84 o 
   4   2  13       14.22        6.92      2.70 o 
   5   2  13       13.11        7.92      4.17 o 
 -13   3  13        6.75        5.27      2.86 o 
 -12   3  13       20.48       12.31      6.21 o 
 -11   3  13        5.00        4.01      1.95 o 
 -10   3  13       50.28       45.33      3.03 o 
  -9   3  13      143.24      138.72      4.21 o 
  -8   3  13        0.01        0.76      1.49 o 
  -7   3  13        1.40        2.39      1.17 o 
  -6   3  13      226.36      231.70      5.44 o 
  -5   3  13       35.54       35.17      4.38 o 
  -4   3  13       84.18       89.54      3.32 o 
  -3   3  13        0.07        0.37      1.36 o 
  -2   3  13       13.66       11.84      4.15 o 
  -1   3  13       66.13       68.39      3.10 o 
   0   3  13       70.03       67.50      2.96 o 
   1   3  13       28.72       22.97      3.20 o 
   2   3  13       75.96       76.52      3.61 o 
   3   3  13      161.72      163.32      4.68 o 
   4   3  13       97.96      106.87      4.93 o 
 -11   4  13       10.27        6.61      5.17 o 
 -10   4  13       16.60       13.07      5.77 o 
  -9   4  13        0.30        1.31      0.99 o 
  -8   4  13       98.00       97.63      3.63 o 
  -7   4  13      174.80      163.09      5.00 o 
  -6   4  13        0.32        0.84      0.90 o 
  -5   4  13       27.22       25.88      2.97 o 
  -4   4  13        3.99        5.54      2.16 o 
  -3   4  13        1.32        3.43      2.26 o 
  -2   4  13       42.32       37.60      4.24 o 
  -1   4  13      119.61      109.50      3.35 o 
   0   4  13       62.36       64.65      3.26 o 
   1   4  13      111.36      114.58      3.87 o 
   2   4  13      171.18      179.08      6.06 o 
   3   4  13       76.63       74.45      4.70 o 
  -9   5  13        5.55        5.05      2.48 o 
  -8   5  13        0.00        0.13      1.24 o 
  -7   5  13        1.70        0.99      1.25 o 
  -6   5  13        0.01        0.48      1.38 o 
  -5   5  13        1.25        1.47      1.29 o 
  -4   5  13        0.89        1.26      1.27 o 
  -3   5  13        1.45        1.02      1.87 o 
  -2   5  13       47.22       51.54      4.14 o 
  -1   5  13       96.38      109.57      4.16 o 
   0   5  13        0.07        0.08      1.30 o 
   1   5  13        2.38        1.84      1.78 o 
 -14   0  14      148.73      154.53      9.49 o 
 -13   0  14        4.92        4.62      3.59 o 
 -12   0  14        0.22        0.81      1.32 o 
 -11   0  14       24.08       20.97      9.70 o 
 -10   0  14        6.68        4.93      3.86 o 
  -9   0  14        8.47        6.71      3.25 o 
  -8   0  14       10.00        8.34      2.52 o 
  -6   0  14      121.81      121.66      6.11 o 
  -5   0  14       37.46       38.64      3.36 o 
  -4   0  14       43.30       42.37      2.69 o 
  -3   0  14      300.28      317.17      7.74 o 
  -2   0  14       83.80       83.54      3.52 o 
  -1   0  14      158.57      169.90      4.46 o 
   0   0  14       23.00       20.28      4.93 o 
   1   0  14        0.06        1.02      1.07 o 
   2   0  14     1035.33     1056.77     24.54 o 
   3   0  14      161.14      155.56      4.89 o 
   4   0  14      184.27      179.85      5.28 o 
   5   0  14       22.76       14.17      8.36 o 
 -14   1  14        2.43        2.29      1.31 o 
 -13   1  14      176.15      175.04      5.18 o 
 -12   1  14       11.37        7.29      3.24 o 
 -11   1  14      245.01      237.55      5.65 o 
 -10   1  14       69.24       61.40      3.29 o 
  -9   1  14       20.46       21.37      4.80 o 
  -8   1  14        0.01        0.98      0.70 o 
  -7   1  14       33.23       31.70      2.33 o 
  -6   1  14        4.04        4.80      1.55 o 
  -5   1  14       15.25       13.84      3.49 o 
  -4   1  14       65.53       63.49      2.25 o 
  -3   1  14        2.39        3.09      1.03 o 
  -2   1  14        3.34        3.71      0.96 o 
  -1   1  14      102.45      102.22      2.50 o 
   0   1  14       17.30       16.63      1.80 o 
   1   1  14       12.73       12.50      2.71 o 
   2   1  14       29.67       29.64      2.52 o 
   3   1  14       24.73       22.44      2.83 o 
   4   1  14        0.05        0.37      0.70 o 
 -13   2  14       30.03       25.74      4.42 o 
 -12   2  14      149.04      150.90      4.38 o 
 -11   2  14       53.80       56.86      3.00 o 
 -10   2  14      174.95      169.60      5.07 o 
  -9   2  14      109.17      102.17      3.78 o 
  -8   2  14       58.83       60.89      3.06 o 
  -7   2  14       10.17       11.45      3.60 o 
  -6   2  14       95.18       95.19      3.80 o 
  -5   2  14      126.35      128.45      4.01 o 
  -4   2  14      102.06      100.65      4.24 o 
  -3   2  14        0.94        1.52      1.24 o 
  -2   2  14       73.04       74.10      3.23 o 
  -1   2  14      310.79      320.14      5.47 o 
   0   2  14      110.33      112.95      3.46 o 
   1   2  14       85.47       85.78      3.33 o 
   2   2  14       21.34       19.21      2.94 o 
   3   2  14        6.80        5.93      1.92 o 
   4   2  14       63.89       55.66      3.02 o 
 -12   3  14        0.18        1.09      1.38 o 
 -11   3  14       14.98       10.39      5.22 o 
 -10   3  14       29.41       27.62      3.12 o 
  -9   3  14      106.98      108.83      3.86 o 
  -8   3  14        0.17        0.63      1.15 o 
  -7   3  14      102.49       92.21      3.64 o 
  -6   3  14      149.94      139.85      5.07 o 
  -5   3  14      103.27      119.14      4.14 o 
  -4   3  14       17.24       13.60      4.88 o 
  -3   3  14      119.80      133.66      4.20 o 
  -2   3  14        4.79        4.68      1.75 o 
  -1   3  14      183.68      188.83      4.55 o 
   0   3  14       58.72       56.39      2.66 o 
   1   3  14        6.34        4.19      1.60 o 
   2   3  14      140.84      134.14      4.39 o 
   3   3  14       52.21       49.90      3.28 o 
 -11   4  14        0.47        1.00      1.46 o 
 -10   4  14        0.52        0.41      1.54 o 
  -9   4  14        0.26        0.27      1.18 o 
  -8   4  14       28.74       28.90      4.89 o 
  -7   4  14       68.70       62.60      3.15 o 
  -6   4  14      167.71      163.04      5.15 o 
  -5   4  14      128.68      134.89      4.79 o 
  -4   4  14        0.00        0.65      0.90 o 
  -3   4  14       49.34       47.12      3.19 o 
  -2   4  14       17.22       16.07      5.35 o 
  -1   4  14       23.76       17.01      6.23 o 
   0   4  14        2.05        1.58      1.14 o 
   1   4  14        5.48        4.83      2.16 o 
   2   4  14       27.55       16.18     12.50 o 
  -8   5  14        1.71        1.92      2.16 o 
  -7   5  14        0.02        0.38      1.26 o 
  -6   5  14        0.02        0.54      1.07 o 
  -5   5  14       23.14       20.64      3.72 o 
  -4   5  14        0.53        1.06      1.41 o 
  -3   5  14      101.62      102.00      4.94 o 
  -2   5  14        1.52        2.29      1.80 o 
  -1   5  14       29.61       31.75      2.64 o 
 -13   1  15       12.56        7.90      4.61 o 
 -12   1  15       44.16       43.61      3.21 o 
 -11   1  15       15.30        9.58      3.95 o 
 -10   1  15       31.31       28.98      2.59 o 
  -9   1  15       36.85       35.85      2.88 o 
  -8   1  15        7.21        7.24      2.77 o 
  -7   1  15       13.41        9.51      3.44 o 
  -6   1  15      171.16      166.79      4.84 o 
  -5   1  15        7.80        8.16      2.31 o 
  -4   1  15        8.24        7.34      2.15 o 
  -3   1  15       24.55       26.59      3.04 o 
  -2   1  15       47.74       47.51      3.51 o 
  -1   1  15       26.83       27.29      3.33 o 
   0   1  15        4.53        4.70      1.87 o 
   1   1  15        1.21        1.37      0.77 o 
   2   1  15      186.49      179.80      4.27 o 
   3   1  15       24.87       24.71      3.99 o 
 -12   2  15       41.54       41.28      2.69 o 
 -11   2  15       12.73        8.57      4.28 o 
 -10   2  15       99.39      106.11      4.06 o 
  -9   2  15       51.28       53.31      3.30 o 
  -8   2  15        0.88        2.11      1.16 o 
  -7   2  15      183.30      173.50      5.01 o 
  -6   2  15      119.73      129.59      4.55 o 
  -5   2  15        1.42        1.79      1.33 o 
  -4   2  15       17.69       18.86      6.98 o 
  -3   2  15      187.58      191.57      4.70 o 
  -2   2  15       11.65       11.22      3.30 o 
  -1   2  15        3.48        3.95      1.45 o 
   0   2  15       24.03       20.04      5.28 o 
   1   2  15       52.71       51.45      2.97 o 
   2   2  15       30.35       27.32      3.45 o 
   3   2  15       98.00       92.94      3.67 o 
 -11   3  15        0.09        0.73      0.67 o 
 -10   3  15       71.28       64.98      3.41 o 
  -9   3  15        2.21        3.12      1.36 o 
  -8   3  15        4.95        2.78      1.67 o 
  -7   3  15     1137.83     1104.15     13.90 o 
  -6   3  15       65.07       66.72      3.39 o 
  -5   3  15      452.68      473.41      7.82 o 
  -4   3  15       12.25       10.53      4.07 o 
  -3   3  15       62.01       64.41      3.05 o 
  -2   3  15       34.18       28.87      4.14 o 
  -1   3  15       92.58       92.96      3.17 o 
   0   3  15        5.26        2.07      1.16 o 
   1   3  15       50.77       45.67      2.93 o 
   2   3  15       45.53       44.44      3.04 o 
  -9   4  15        5.11        4.12      1.76 o 
  -8   4  15       69.44       71.11      3.46 o 
  -7   4  15       74.55       69.15      4.10 o 
  -6   4  15       14.53       11.06      6.43 o 
  -5   4  15       16.02       11.61      5.44 o 
  -4   4  15        2.38        1.60      1.30 o 
  -3   4  15        0.87        2.18      1.69 o 
  -2   4  15        0.70        0.70      1.18 o 
  -1   4  15       11.05        8.36      4.05 o 
   0   4  15       12.47       11.87      4.60 o 
 -12   0  16        0.10        1.67      2.41 o 
 -11   0  16      297.92      280.68      9.47 o 
 -10   0  16        0.03        1.03      1.59 o 
  -9   0  16      146.04      144.59      6.49 o 
  -8   0  16      102.53      100.06      6.09 o 
  -7   0  16      470.07      484.18     11.61 o 
  -6   0  16       55.36       55.73      4.28 o 
  -5   0  16       22.95       18.18      9.90 o 
  -4   0  16      223.64      224.24      8.25 o 
  -3   0  16       38.17       34.36      2.70 o 
  -2   0  16        4.29        2.97      1.29 o 
  -1   0  16      193.36      187.50      7.42 o 
   0   0  16       33.70       34.16      2.96 o 
   1   0  16        1.88        2.89      1.54 o 
   2   0  16        0.00        0.85      1.00 o 
 -12   1  16       28.81       31.23      4.38 o 
 -11   1  16       11.20        9.54      5.08 o 
 -10   1  16        2.97        2.72      1.24 o 
  -9   1  16        0.93        0.98      0.98 o 
  -8   1  16        0.06        0.87      1.15 o 
  -7   1  16       27.68       27.49      4.34 o 
  -6   1  16        2.13        2.10      1.65 o 
  -5   1  16       34.71       36.87      2.92 o 
  -4   1  16       13.54       13.88      3.29 o 
  -3   1  16      111.93      121.80      3.92 o 
  -2   1  16       67.91       69.50      3.13 o 
  -1   1  16      133.07      132.95      3.79 o 
   0   1  16       28.00       26.06      3.01 o 
   1   1  16        7.36        5.46      2.22 o 
   2   1  16       47.92       43.44      2.91 o 
 -11   2  16        9.85        6.30      3.95 o 
 -10   2  16      129.03      135.23      4.38 o 
  -9   2  16        8.56        6.58      3.10 o 
  -8   2  16       13.51        7.71      4.03 o 
  -7   2  16        1.01        1.36      1.02 o 
  -6   2  16        1.10        1.67      1.44 o 
  -5   2  16       13.26       11.45      4.49 o 
  -4   2  16        9.70        8.73      3.38 o 
  -3   2  16        9.84        8.54      2.82 o 
  -2   2  16       68.70       69.64      3.63 o 
  -1   2  16       94.25       87.04      3.24 o 
   0   2  16       17.96       13.42      4.62 o 
   1   2  16        5.43        3.93      1.29 o 
 -10   3  16       82.49       83.86      3.72 o 
  -9   3  16       56.26       50.15      3.06 o 
  -8   3  16      103.28       90.60      4.45 o 
  -7   3  16      157.02      145.28      4.76 o 
  -6   3  16       13.19       11.92      5.99 o 
  -5   3  16        1.52        1.82      0.85 o 
  -4   3  16       40.89       42.31      3.86 o 
  -3   3  16       19.01       20.15      3.76 o 
  -2   3  16        0.00        0.50      1.11 o 
  -1   3  16       36.33       36.98      3.44 o 
   0   3  16       71.09       77.94      4.00 o 
  -8   4  16       23.12       20.86      4.82 o 
  -7   4  16        1.21        1.43      1.37 o 
  -6   4  16       27.21       12.95      6.98 o 
  -5   4  16        0.64        0.70      1.16 o 
  -4   4  16        0.10        0.73      1.06 o 
  -3   4  16       49.26       52.59      2.63 o 
 -11   1  17       65.07       60.28      4.00 o 
 -10   1  17       15.42       10.85      6.49 o 
  -9   1  17       29.79       29.21      2.87 o 
  -8   1  17       29.23       28.23      3.54 o 
  -7   1  17        1.11        0.93      1.78 o 
  -6   1  17       53.58       53.65      3.08 o 
  -5   1  17        0.00        0.62      1.14 o 
  -4   1  17      154.50      157.86      4.00 o 
  -3   1  17        3.14        2.23      1.18 o 
  -2   1  17      106.48      103.93      3.47 o 
  -1   1  17       13.43        9.66      3.74 o 
   0   1  17      123.22      118.74      3.82 o 
 -10   2  17        5.51        4.53      2.81 o 
  -9   2  17        1.87        1.98      1.35 o 
  -8   2  17       80.06       70.47      3.49 o 
  -7   2  17        1.03        1.43      1.54 o 
  -6   2  17       11.83       12.20      4.89 o 
  -5   2  17       22.99       26.16      2.51 o 
  -4   2  17        0.15        0.90      0.85 o 
  -3   2  17       87.83       89.07      3.61 o 
  -2   2  17      177.64      179.71      4.71 o 
  -1   2  17        7.49        5.39      2.14 o 
  -8   3  17       12.00       10.42      5.46 o 
  -7   3  17       62.75       61.03      3.51 o 
  -6   3  17       41.33       40.48      2.94 o 
  -5   3  17        5.81        3.90      1.69 o 
  -4   3  17        3.87        1.61      1.30 o 
  -3   3  17        0.33        0.45      0.92 o 
  -2   3  17        0.33        0.45      1.45 o 
 -10   0  18        0.81        0.88      1.69 o 
  -9   0  18       16.53       13.99      8.55 o 
  -8   0  18       56.81       53.79      4.97 o 
  -7   0  18       21.44       16.48     12.32 o 
  -6   0  18       38.54       40.37      4.15 o 
  -5   0  18       52.36       47.72      6.16 o 
  -4   0  18       46.58       45.14      4.22 o 
  -3   0  18       26.33       29.94      4.92 o 
  -2   0  18        0.55        0.68      1.67 o 
  -9   1  18        6.24        4.44      2.10 o 
  -8   1  18       26.44       14.15      7.37 o 
  -7   1  18       17.88       16.00      8.31 o 
  -6   1  18        9.60        7.07      2.46 o 
  -5   1  18       45.49       46.71      3.46 o 
  -4   1  18       13.66       11.65      4.90 o 
  -3   1  18      241.04      249.33      6.25 o 
  -2   1  18        3.66        2.81      2.42 o 
  -8   2  18       21.09       23.01      4.79 o 
  -7   2  18      253.41      260.28      6.36 o 
  -6   2  18       23.61       21.24      3.86 o 
  -5   2  18       33.51       29.87      3.52 o 
  -4   2  18       11.92        8.31      4.87 o 
  -3   2  18       42.26       42.48      3.04 o 
                                                 
